# Supplementary material for: Chemical proteomics tracks virus entry and uncovers NCAM1 as Zika virus receptor
Source: Nat Commun. 2020 Aug 4;11:3896. doi: 10.1038/s41467-020-17638-y (PMC7403387; doi:10.1038/s41467-020-17638-y)
Supplement: Supplementary file 3 — Supplementary Data 1 [file 41467_2020_17638_MOESM3_ESM.xlsx]

## Sheet: Table S1
ID	Description	GeneName	iBAQ	Control_1	Control_2	Control_3	UV_1	UV_2	UV_3	UV4_1	UV4_2	UV4_3	UV8_1	UV8_2	UV8_3	UV0_LogRatio	VU0_p	UV4_LogRatio	VU4_p	UV8_LogRatio	VU8_p
A0A1D5RIZ9_MACMU	Eukaryotic translation initiation factor 5A	EIF5A2	5675100	127970	94275	97354	66718	79446	92673	662190	608210	797580	1004200	1078300	966180	-0.420237	0.109225	2.69389	0.000527818	3.25385	S
A0A1D5RET0_MACMU	Acyl-CoA dehydrogenase medium chain	ACADM	2370900	35470	25491	43694	52589		86136	327380	248750	452580	275110	542150	281590	0.991549	0.0939149	3.29712	0.00665406	3.39228	0.0197549
A0A1D5Q0Q7_MACMU	Uncharacterized protein		139110							46901	42882	49330						10
A0A1D5Q0S5_MACMU	Threonyl-tRNA synthetase	TARS	305540			8757.1	11913	14026	14848	38793	23598	44876	67998	34314	46416	0.634622	0.109524	2.02965	0.166492	2.50112	0.174079
A0A1D5Q0T7_MACMU	Eukaryotic translation initiation factor 4A1	EIF4A1	10307000	282710	297490	277450	277480	229720	289300	992210	1181300	1549000	1671500	1565500	1693300	-0.106715	0.347691	2.11781	0.0042912	2.52321	4.46271e-06
A0A1D5Q102_MACMU	Myristoylated alanine rich protein kinase C substrate	MARCKS	176880					15796					52830	54202	54051	10				10
A0A1D5Q159_MACMU	Glucosamine-6-phosphate isomerase	GNPDA2	244750							63133	68666	58875	54077					10		10
A0A1D5QVG3_MACMU	UTP--glucose-1-phosphate uridylyltransferase	UGP2	167560							13174			24747	71563	58073			10		10
A0A1D5R6H0_MACMU	Serine/arginine-rich splicing factor 1	SRSF1	3122700							383680	626730	585670	470090	579110	477400			10		10
F7HE84_MACMU	Sodium/potassium-transporting ATPase subunit alpha	ATP1A1	4178200	57374	129800	126360	190780	221970	250840	464870	454500	491400	580210	597300	612790	1.08167	0.0163276	2.16979	0.00014871	2.51351	4.1767e-05
F7AGL7_MACMU	Uncharacterized protein		2717000							218310	572520	544740	302680	626470	452310			10		10
F7HQ84_MACMU	NADH dehydrogenase	NDUFA5	1149500	52958	51201	45369	48153	68677	73543	96504	76549	108970	274050	253560		0.348413	0.168544	0.915397	0.0104547	2.40402	0.000123042
A0A1D5QPE2_MACMU	Ribosomal protein L14	RPL14	1298700							269340	362970	471570		92556	102300			10		10
A0A1D5Q1M4_MACMU	Citrate synthase	CS	2143900							293430	220990	359110	332610	456380	481350			10		10
F7EXL5_MACMU	S-(hydroxymethyl)glutathione dehydrogenase	ADH5	3399700	120230	73168	61718	179510	122960	147870	259530	388780	613750	454260	413750	564160	0.819861	0.0550573	2.30656	0.0330337	2.48898	0.00125587
A0A1D5Q7W9_MACMU	Uncharacterized protein	RPS20	7675300							896200	1297100	1376100		2020100	2085800			10		10
A0A1D5QW10_MACMU	Signal transducer and activator of transcription	STAT1	917160	12381	15632	16195	32683	14971		157820	109160	109070	142660	210480	96102	0.693252	0.272278	3.08855	0.00244977	3.34511	0.0153101
A0A1D5Q1Y0_MACMU	Interleukin-1	IL1RN	368330										107180	113930	147210					10
A0A1D5Q208_MACMU	Nuclear receptor corepressor 1	NCOR1	38294000	12134		4380.6	13386000		5696.4	15974000	2446900	2315800	1304600	1090300	1753900	9.66338	0.422797	9.70927	0.322959	7.38785	0.0121616
F7AK82_MACMU	Uncharacterized protein		6219100	204640	187360	159610	195430	264050	121560	535310	624280	688200	974090	1049900	1214600	0.0749889	0.831426	1.74408	0.000729964	2.55365	0.000242658
F7HM69_MACMU	Annexin	ANXA5	1489900			31155	6310	21445	11504	149340	97202	160470	317880	351060	343570	-1.2514	0.178864	2.12257	0.1156	3.43737	0.00427481
F6WBY8_MACMU	AP complex subunit beta	AP2B1	463710	13005	13376	14149	17540	18327	19824	59873	77031	38735	69848	57510	64497	0.458454	0.00252594	2.11555	0.0152906	2.24295	0.00014855
A0A1D5Q8L5_MACMU	Hsc70-interacting protein	ST13	3387100	52824	35442	44990	170940	101870	162940	338160	416840	447110	466530	534650	614820	1.7093	0.0107846	3.1733	0.000410397	3.60015	0.000331498
F6WTW1_MACMU	Voltage dependent anion channel 3	VDAC3	7418700	385700	263950	292830	187740	196920	210410	1092500	801210	911020	1032300	1025200	1018900	-0.663403	0.0360993	1.57333	0.00257004	1.70671	4.28325e-05
F7GF36_MACMU	Polypyrimidine tract binding protein 1	PTBP1	560040	15696	18495	18603				49710	51665	94418	98093	80216	133150	-10		1.89088	0.0310624	2.5606	0.00520534
A0A1D5R9D6_MACMU	Capping actin protein of muscle Z-line beta subunit	CAPZB	1558000	43840		33231	44117		61065		71199	281280	253640	477680	291910	0.448628	0.294974	2.19328	0.320638	3.14584	0.0429729
F6VQM1_MACMU	Heparan sulfate proteoglycan 2	HSPG2	157950	8181.7	10572	7019.6	2882.4	4685.1	5171.1	29339	28025	36057	9719.1	10065	6235.7	-1.01667	0.0258511	1.85787	0.00112105	0.0137326	0.961721
A0A1D5Q2Z9_MACMU	S100 calcium binding protein A14	S100A14	3872100		498420	710510				172910	247100	289270	613880	454410	885660	-10		-1.35427	0.0267558	0.1077	0.812219
A0A1D5Q3C0_MACMU	Proteasome 26S subunit, non-ATPase 12	PSMD12	553950				33167	28978	27491	47688	53757	63933	72703	65098	161130	10		10		10
A0A1D5R7Y2_MACMU	Importin 5	IPO5	361860	10852	17546	12509		7070.4	7415	79140	21343	17589	49352	82135	56911	-0.912786	0.0910936	1.52925	0.268263	2.20336	0.00827175
F7HD53_MACMU	Propionyl-CoA carboxylase alpha subunit	PCCA	456350000	39635000	46937000	45707000	12903000	12123000	12851000	34928000	34997000	39554000	54837000	57395000	64481000	-1.80419	0.000157299	-0.27293	0.0494738	0.417824	0.0155532
A0A1D5QBV7_MACMU	DEAD-box helicase 3, Y-linked	DDX3Y	525980	19279	20618	19749	12734	10251	11177	47216	43722	43758	75336	79134	143010	-0.804033	0.000499031	1.17521	3.37649e-05	2.3183	0.0225409
A0A1D5Q3N7_MACMU	Uncharacterized protein		5630100		73388		100610	105170		199910	1018900	945250	1049300	1040500	1097100	0.487487	0.084713	3.29709	0.341167	3.8555	0.00126235
A0A1D5QWU9_MACMU	Malate dehydrogenase 1	MDH1	8814300	106320	310050	344430	414010	446290	490490	743260	909040	987920	1470900	764390	1827200	0.828214	0.0642381	1.79507	0.00376412	2.41678	0.0265782
A0A1D5Q3T2_MACMU	3'(2'), 5'-bisphosphate nucleotidase 1	BPNT1	587690	12032						158520	134330	135720	58227	88866		-10		3.56962	0.0140697	2.61178	0.259254
A0A1D5Q449_MACMU	Peroxiredoxin-4 precursor	PRDX4	3712400					27006		358990	578020	462570	661830	868570	755430	10		10		10
F7H4R4_MACMU	High mobility group protein B1	HMGB1	2435400	174400		145890				247110	155280	184320	494420	427060	606880	-10		0.288306	0.404072	1.66957	0.0146075
F7ENA9_MACMU	Eukaryotic translation initiation factor 3 subunit D	EIF3D	334060							25360	38632	31788	75611	76995	85678			10		10
A0A1D5R5M7_MACMU	Tetraspanin	CD81	10124000		632190	660200	599950	532260	471810	1138600	687890	1000500	1060500	1865300	1475000	-0.273312	0.106909	0.544263	0.184405	1.18276	0.0716777
A0A1D5Q490_MACMU	Lysosomal associated membrane protein 1	LAMP1	3009900	300170	307180	365050	102080	110800	150230	163960	206320	180220	334620	394400	394910	-1.42114	0.00131428	-0.820807	0.00421819	0.20893	0.153122
F6S2H7_MACMU	Cystathionine gamma-lyase	CTH	2452500	43583	118020	36804	78277	51566	115150	327600	434820	513290	217750	256900	258710	0.304278	0.651719	2.68477	0.00386496	1.88606	0.00366055
A0A1D5RKP0_MACMU	Serine hydroxymethyltransferase	SHMT2	1427400	156760	39902	50176	10285	25282	37179	152620	117000	187300	183330	233290	234240	-1.76262	0.20297	0.888377	0.174877	1.39878	0.0302914
F7H945_MACMU	Peroxiredoxin 3	PRDX3	10436000			64692	52284	69489	117760	934050	1041400	1257300	2377800	2343500	2177300	0.303603	0.736317	4.05807	0.0334671	5.15161	0.00305593
A0A1D5Q4V2_MACMU	TAR DNA binding protein	TARDBP	1703100	44757	44165	50585			19237	199360	149050	161730	462500	266150	305560	-1.27342	0.0218417	1.87056	0.00126046	2.89012	0.00765091
A0A1D5QX60_MACMU	Adenylate kinase 2	AK2	4165500				167160	213440	335010	445300	319030	326710	751980	743340	863490	10		10		10
A0A1D5Q5I8_MACMU	Uncharacterized protein	PARK7	1601100	192000	197000	196800	76442	97180	96718	57247	76380	68887	84413	297110	160920	-1.11563	0.000116346	-1.53239	2.51589e-05	-0.110937	0.827729
A0A1D5Q5K3_MACMU	Heterogeneous nuclear ribonucleoprotein H2	LOC703365	26208000	587930	809860		1329300	1954000	2005900	2516200	3752700	3706800	2616800	3405800	3522800	1.33494	0.0358169	2.25031	0.0156951	2.1867	0.00709668
H9EPG4_MACMU	Transmembrane emp24 domain-containing protein 2		436550						16445	84179	96244	86472	42871	37046	73289	10		10		10
A0A1D5Q5N4_MACMU	Ribosomal protein L22	RPL22	26077000	632870	615200	686200	819340	908640	1019200	1886600	1521100	1947200	4785400	5327700	5927000	0.506162	0.0117125	1.46907	0.00107005	3.05182	0.000141556
A0A1D5Q620_MACMU	UDP-glucose 6-dehydrogenase		5326800	113480	111800	135880	116810	98679	106340	883240	910450	946250	605540	603020	695300	-0.166344	0.234466	2.92343	2.3363e-06	2.39822	8.0619e-05
A0A1D5RD77_MACMU	Transcription elongation factor A1	TCEA1	1243600		71786		91578	75958	94966	78927	115340	199200	150030	185130	180690	0.285591	0.311574	0.869506	0.492191	1.26021	0.0452749
A0A1D5QSI1_MACMU	60S ribosomal protein L24	RPL24	7799700			107370	153070	190670	181490	623770	582470	738980	1646400	1962700	1612700	0.705396	0.0959546	2.59431	0.0286843	4.01892	0.0181295
A0A1D5Q6E7_MACMU	Ribosomal protein L11	RPL11	19535000	400140	384580	214900	734580	675020	472660	1368000	2372200	2180100	2919600	3539800	4273000	0.913014	0.0410786	2.56622	0.00636921	3.42445	0.00120483
F6QFZ5_MACMU	Septin 2	SEPT2	4266700	191860	228520	72714	286210	104500	80979	839950	881120	803500	208590	288840	279920	-0.0640267	0.933308	2.3561	0.00020224	0.656702	0.150955
F7BZA5_MACMU	Myosin IC	MYO1C	68888	5689.9						10626	12196	10184	10306	9005.5	10881	-10		0.951291	0.0489803	0.822753	0.0587243
A0A1D5Q6Y5_MACMU	Reticulon	RTN1	4447800	230590	292050	239590	214160	354730	266720	353500	476840	327670	503910	563050	625050	0.132603	0.617613	0.603349	0.0572126	1.15044	0.00147787
A0A1D5Q7G9_MACMU	Dihydropyrimidinase like 3	DPYSL3	1460800	12610	23845		61177	60148	52584	71624	120560	75732	291180	304480	386840	1.66918	0.00534006	2.29263	0.0412327	4.16731	0.00413491
A0A1D5Q7J9_MACMU	Succinate--CoA ligase [ADP/GDP-forming] subunit alpha, mitochondrial		2518900	30729			33047	36077	47334	328540	298170	408760	266370	526080	543810	0.337175	0.450251	3.48958	0.0413185	3.85749	0.146907
A0A1D5Q7K4_MACMU	GTP-binding nuclear protein Ran		56430000	2016200	2352100	2440000	2475600	2689300	2043300	8262200	9162300	6784000	6189800	5989400	6025600	0.0823444	0.592877	1.83015	0.00119139	1.41895	1.19675e-05
A0A1D5R3A9_MACMU	Dihydrolipoyl dehydrogenase	DLD	1534000		11948		72637	72908	78289	129050	229200	185530	174950	260930	318570	2.64263	0.00343291	3.92322	0.0999859	4.39562	0.102976
A0A1D5Q7X4_MACMU	Beta-2-microglobulin	B2M	10304000	430920	587690	373340	197290	190020	240810	607930	963560	760020	1797700	1666800	2487900	-1.148	0.0181659	0.744157	0.0612111	2.09636	0.00442753
A0A1D5RB95_MACMU	Erythrocyte membrane protein band 4.1 like 2	EPB41L2	37991											15447	22545					10
A0A1D5Q813_MACMU	Polyadenylate-binding protein	LOC708443	1201800	18281	17748	26503	29411	24756	26431	115690	139640	94877	227290	222770	258370	0.366149	0.127921	2.48554	0.00192852	3.50196	4.86366e-05
A0A1D5Q837_MACMU	Aminopeptidase	NPEPPS	1023300	30230	48569	56193	27711	29496	22390	110840	103490	130400	139690	166170	158170	-0.762088	0.0820672	1.35259	0.00327865	1.78134	0.000566989
H9EM88_MACMU	Heterogeneous nuclear ribonucleoprotein Q isoform 6		102520								26740	35735	18985	21057				10		10
F7BMC0_MACMU	Uncharacterized protein	NAP1L1	681330	41371	44674	51602		16962	21479	185480					319760	-1.25529	0.00812443	2.01525	0.00186016	2.80098	0.000484273
A0A1D5QSX4_MACMU	Chaperonin containing TCP1 subunit 5	CCT5	2196200	13046	55158	45006	79475	82826	81847	215980	315790	286500	385040	341910	293590	1.10875	0.0265525	2.85358	0.00187883	3.17226	0.000497194
F6RM24_MACMU	Neural cell adhesion molecule 1	NCAM1	160490				21467	20771	17767	18478				47286	34721	10		10		10
A0A1D5Q8K3_MACMU	Uncharacterized protein		526340							250180		162850	113310					10		10
A0A1D5RC04_MACMU	Uncharacterized protein	EIF1AY	2105800										686540	647450	771790					10
A0A1D5Q8L3_MACMU	Annexin	LOC694628	443450											234570	208880					10
F7C6Q8_MACMU	Histone H2A	HIST1H2AJ	202570000	3980200	4621400	4088900	4463100	3696700	4181900	23228000	24506000	19889000	31627000	36835000	41452000	-0.0402078	0.717128	2.41377	0.000192111	3.11455	0.000338689
F6ZFR3_MACMU	Peptidyl-prolyl cis-trans isomerase	PPIH	184020										64770	52314	66935					10
A0A1D5QAU3_MACMU	Uncharacterized protein		9186200	326900				32443		1420800	2069200	2018600	1170400	979150	1168700	-3.33287		2.4898	0.0684057	1.75854	0.0255279
A0A1D5Q8X9_MACMU	Ubiquitin specific peptidase 3	USP3	18444000	1414900	1726000	1519400	1820100	1874400	1237500	1918600	1561000	808960	1476100	1437000	1649900	0.08175	0.705939	-0.11993	0.733627	-0.0304402	0.787278
A0A1D5QBR2_MACMU	Prostaglandin E synthase 3	PTGES3	7001700				162990	195800	229280	338380	340240	337090	1682200	2037400	1678300	10		10		10
A0A1D5R5H1_MACMU	TNF receptor associated factor 4	TRAF4	829050			41810	31272					755970				-0.418977		4.17641		-10
A0A1D5RFA5_MACMU	T-complex protein 1 subunit theta	CCT8	1458600	20054	16439	11471	80096	85627	93122	79312	135120	93486	269060	279820	295010	2.43206	9.98683e-05	2.68252	0.00689705	4.13703	4.75555e-06
F6Y0X7_MACMU	Tubulin alpha chain	TUBA1A	49920000	1620500	1650700	2161300	1216900	1333900	1483600	3867600	6154900	5742200	7835800	8031000	8822100	-0.429262	0.0718757	1.53701	0.00898298	2.18417	5.13451e-05
A0A1D5Q9E4_MACMU	Uncharacterized protein	LOC721151	39791000	518360	719190	596980	920490	961310	1006700	6613400	7263900	7016900	4524100	4824000	4825900	0.65491	0.005219	3.50962	5.66754e-06	2.94976	3.78391e-06
A0A1D5Q9M4_MACMU	Uncharacterized protein	YWHAE	11415000	79953	109650	80617	372370	234990	218100	912460	1188500	829420	1523000	3222000	2644100	1.61106	0.0205693	3.43888	0.00124106	4.77319	0.00892519
F7HCK0_MACMU	ADP-sugar pyrophosphatase	NUDT5	1301400	510540	119390	125870							157650	216200	171770	-10		-10		-0.470108	0.619873
A0A1D5QCL4_MACMU	Electron transfer flavoprotein alpha subunit	ETFA	2379100	17508	21929	19584	23749	19341	18555	383710	408040	392400	305760	448850	319640	0.0627555	0.692965	4.32648	8.27525e-07	4.18596	0.00175637
A0A1D5Q9Z0_MACMU	Uncharacterized protein		155650										49447	55938	50261					10
F6QSQ3_MACMU	Ezrin	EZR	1627600	30914	68672	20759	46191	25711	25325	228430	224910	152860	261940	305260	236680	-0.307747	0.657642	2.33262	0.00480406	2.7398	0.000775728
A0A1D5QAJ7_MACMU	Uncharacterized protein	YWHAZ	13916000	137840	139920	361420	155300	374460	409520	1307200	1642600	1829000	3374000	1563300	2621000	0.555333	0.40977	2.90235	0.0012453	3.56377	0.012171
A0A1D5R0J3_MACMU	Eukaryotic translation initiation factor 3 subunit L		871690				14795		11778	110200	105960	121810	130500	158260	218380	10		10		10
F7BKH7_MACMU	Aconitate hydratase, mitochondrial		5315700	119740	149210	149170	81281	64987	87962	559830	608840	615900	973910	853600	1051300	-0.835991	0.00685137	2.09359	2.28189e-05	2.78348	0.000148607
A0A1D5QBE0_MACMU	Uncharacterized protein	HMGB2	920090							58855	99897	64212	193460	151200	352470			10		10
A0A1D5QBK7_MACMU	Uncharacterized protein	HSPA6	515480		33326	27633	26273	26685	33819	48123	54784	47151	78976	66828	71876	-0.075489	0.710626	0.714647	0.0137806	1.25134	0.00355904
A0A1D5QBP0_MACMU	40S ribosomal protein S24		5645300	87024	187730		217250	260790	191970	624100	700290	662140	972040	768420	973540	0.70108	0.156081	2.26908	0.00154548	2.71925	0.0040411
A0A1D5R3V4_MACMU	Septin 6	SEPT6	404640		21292	12805	6791.2	10217		47691	58375	67435	59917	53883	66233	-1.00341	0.202847	1.76226	0.0146767	1.81558	0.00456505
H9FPP5_MACMU	AP-2 complex subunit mu isoform a	AP2M1	231540		9202.4		11112	10240	9094.1	20012		30349	43735	29806	67983	0.141213	0.5031	1.45222	0.325119	2.35793	0.230834
F7FIY7_MACMU	Up-regulated during skeletal muscle growth protein 5	ATP5MD	14509000	685960	501990	625030	385880	640290	561250	890630	923250	1146600	2842200	2724100	2581600	-0.191679	0.462478	0.707468	0.0168805	2.16807	2.20523e-05
A0A1D5QBY1_MACMU	Uncharacterized protein		11113000			452360	977740	781910		1196500	1142600	889240	1714200	1491500	2467300	0.959745	0.240448	1.25029	0.0811727	2.06361	0.135135
A0A1D5QR91_MACMU	Uncharacterized protein	LOC714226	158150		21833	7668.3	15842	13162	17182	6652.6	16596	10064	17856	9538.6	21760	0.0617146	0.914018	-0.409673	0.613172	0.151585	0.831288
A0A1D5QCI2_MACMU	Brain abundant membrane attached signal protein 1	BASP1	739210			79022							241040	281790	137360	-10		-10		1.47759	0.242625
A0A1D5QCJ8_MACMU	Calpain 1	CAPN1	271520	31291	19106		5102.4	6676.8	4294.2	22961	19654	23942	55204	43734	39551	-2.23363	0.0233531	-0.18371	0.57773	0.873399	0.0693283
A0A1D5QCL2_MACMU	Uncharacterized protein		2020600	72763	72330	65861	63543	54697	72024	245790	225990	228410	293730	307540	317930	-0.148926	0.276474	1.73082	1.61476e-05	2.12345	5.61889e-06
A0A1D5QCW5_MACMU	Uncharacterized protein	RPS2	19841000	829820	800140	737490	671610	672160	858250	3015700	2561500	3348500	1832100	2256700	2257100	-0.104506	0.461802	1.91463	0.000680537	1.42249	0.000776359
A0A1D5QD27_MACMU	Uncharacterized protein		165410												165410					10
A0A1D5QD91_MACMU	ATP synthase subunit alpha	ATP5F1A	5709900	129890	169000	137760	111500	105360	134750	623010	787240	827320	850310	900590	933130	-0.312501	0.130344	2.35738	0.000703999	2.61985	9.87315e-06
A0A1D5QDJ1_MACMU	Glutamate rich 3	ERICH3	1185100				70824	62831	66640	131190	124380	165080	142740	224940	196470	10		10		10
A0A1D5RKD5_MACMU	Propionyl-CoA carboxylase beta subunit	PCCB	540090	41888		16311	27801	34618	14872	14545	51833	73439	97666	76728	90386	-0.175656	0.800904	0.679511	0.521192	1.60077	0.0174741
F7C473_MACMU	Protein mago nashi homolog	MAGOH	8138500	124420		170560	262770	222150	310070	648330	763510	617040	1490300	1831000	1698400	0.845357	0.050359	2.19703	0.00307944	3.50395	0.00130401
F7FMM5_MACMU	TROVE domain family member 2	TROVE2	436300		23702		33764	42968	37686	42395	49054	63319	48661	47757	46994	0.686271	0.113662	1.12206	0.15237	1.01212	0.00159455
I0FW14_MACMU	Actinin alpha 1		957140			15554	72796	38608	73540	56152	95975	63523	191660	110320	239010	1.98677	0.183468	2.20837	0.147897	3.53528	0.159663
F6WNZ5_MACMU	Glyceraldehyde-3-phosphate dehydrogenase	GAPDH	39433000	983010	1474600	1397400	1155400	848240	967550	6066300	7277100	6657600	3636200	4135400	4833800	-0.375694	0.171144	2.37527	0.00014643	1.70924	0.00153925
A0A1D5RGS6_MACMU	Uncharacterized protein	RBMX	869170				25467						221130	264420	358140	10				10
F7DDW6_MACMU	Aldehyde dehydrogenase 9 family member A1	ALDH9A1	2192100	96597	203030	203480	42029	103700	79732	117800	119600	154500	332820	384730	354070	-1.15799	0.0808023	-0.36038	0.37893	1.09086	0.0079997
F7G7Z3_MACMU	Heterogeneous nuclear ribonucleoprotein A/B	HNRNPAB	2693900	172860	135400	134360	57261	49158	63814	108880	241890	221780	437060	559240	512170	-1.37856	0.00244443	0.371333	0.373681	1.76895	0.000711523
F7E144_MACMU	Nascent polypeptide associated complex alpha subunit 2	NACA2	8390000	327350	378560	343050	237500	275980	271430	813430	975060	1487600	1084200	1044400	1151300	-0.418361	0.0105433	1.64302	0.0219051	1.64469	2.79605e-05
F7BMX8_MACMU	Uncharacterized protein	MTHFD1	206890				10219	2859.9	11800	11266		14476	48534	46674	61058	10		10		10
A0A1D5QGE5_MACMU	Ribosomal protein S5	RPS5	2679300						135980				834140	936830	772320	10				10
A0A1D5QFC8_MACMU	Metallothionein	MT1JP	5324700	226990	331680	351320	313500	292320	400610	275180	389980	461070	728010	728640	825380	0.145324	0.561694	0.307579	0.339346	1.3264	0.000814844
A0A1D5R1B3_MACMU	Uncharacterized protein		15046000	490230	465000	503890	583940	654490	611320	1346500	1040400	1230000	2571200	2656200	2892800	0.342232	0.00517415	1.30966	0.00132481	2.47642	2.14794e-05
H9FUW8_MACMU	NHP2-like protein 1	NHP2L1	2458200	49781	70531		82245	75397	123660	103290	133040	192160	510740	580060	537320	0.640377	0.20687	1.24752	0.0967485	3.17339	0.00039005
F6T5R9_MACMU	Ubiquitin specific peptidase 14	USP14	121200							17659	14366		26193	26491	36495			10		10
F6ZZE7_MACMU	Protein transport protein Sec61 subunit alpha isoform 1	SEC61A1	4198000	233370	74791	252870	220290	198700	301060	276260	318410	348300	578590	672540	722850	0.360017	0.456855	0.749131	0.101685	1.81495	0.00260699
A0A1D5QGA1_MACMU	EF-hand and coiled-coil domain containing 1	EFCC1	157220		45723		50599	60894								0.285961	0.462806	-10		-10
A0A1D5QGD2_MACMU	RAB7A, member RAS oncogene family	RAB7A	4463200		59510	149070	122030	102630	94360	93115	140260	585010	908010	1196000	1013200	0.0280835	0.956996	1.38722	0.471397	3.31662	0.00376014
F7H3V2_MACMU	FLII, actin remodeling protein	FLII	70855			3428.5	5732.3	5391.9	4371	8080.2	9185.6	9583.2	11268	13814		0.591209	0.167762	1.38426	0.0255172	1.871	0.151135
F7H6Y5_MACMU	Hypoxanthine phosphoribosyltransferase	HPRT1	2114000	90423			91118	82001	90881	150080	185670	163900	396130	428470	435280	-0.0391863	0.725446	0.881194	0.0667372	2.21549	0.00532871
A0A1D5QGP4_MACMU	Enoyl-CoA hydratase, short chain 1	ECHS1	1210700	473310	83115	61277		21973		60351	68610	27618	232660	30498	151300	-3.22814	0.563021	-1.98002	0.316675	-0.575685	0.667112
A0A1D5QGW3_MACMU	Epididymal secretory protein E1 precursor	NPC2	12534000	91399	129990	158980	287770	294230	345870	335290	156630	405780	2939700	3363200	4025300	1.28652	0.0024487	1.23883	0.0877794	4.76305	0.000469153
PPIA_MACMU	Peptidyl-prolyl cis-trans isomerase A	PPIA	85742000	3012000	3917700	1044900	2672600	2196300	2524200	5366800	5916300	6452400	20372000	14852000	17415000	-0.109233	0.832641	1.15316	0.0227772	2.72265	0.00118154
F7BSK1_MACMU	Mitochondrial import receptor subunit TOM40 homolog	TOMM40	1627600	71014		102750	107860	36639	45514	83671	118270		279200	357360	425330	-0.455994	0.505974	0.216805	0.609348	2.02647	0.0173178
A0A1D5QS26_MACMU	Endoplasmic reticulum oxidoreductase 1 beta	ERO1B	278380				13716						110710	65593	88361	10				10
A0A1D5QIF4_MACMU	Phosphatidylinositol transfer protein beta isoform	PITPNB	381310			21369	33796			29199	31950	30768	65385	82233	86612	0.661333		0.51985	0.0283014	1.86937	0.0483335
F6ZCA0_MACMU	Cytosolic acyl coenzyme A thioester hydrolase isoform hBACHd		465440							78747	68620	121650	58715	58842	78872			10		10
F7EIQ2_MACMU	Hyperpolarization activated cyclic nucleotide gated potassium and sodium channel 2	HCN2	720890				21314	11282	12202	181180	181440	197860	51957	32824	30823	10		10		10
F7H1J4_MACMU	Capping actin protein of muscle Z-line alpha subunit 2		343660				24138	28013	31896				55502	103310	100790	10				10
F6XLB0_MACMU	Serine/threonine kinase receptor associated protein	STRAP	881700	118190	128740	140780	21397	31081	29625	59336	122000	107760	29563	48387	44831	-2.23947	0.000143974	-0.423429	0.176576	-1.65889	0.000533613
A0A1D5QU47_MACMU	Apolipoprotein A-I	APOA1	351880										185020	166870						10
A0A1D5QJG8_MACMU	60S ribosomal protein L6		16258000	491550	1011800	302590	485620	414020	509580	2398900	2475300	2705400	1837600	1698900	1927000	-0.357853	0.570025	2.06937	0.00113772	1.59708	0.00537304
A0A1D5QJU7_MACMU	Uncharacterized protein		6318100	102060	173640	85400	187570	247890	227320	581000	496920	712160	872660	1291500	1339900	0.876132	0.0359006	2.30955	0.00221396	3.27856	0.00225443
A0A1D5QK47_MACMU	Solute carrier family 5 member 9	SLC5A9	952850										241110	334200	377530					10
A0A1D5QM79_MACMU	Ribosomal L1 domain containing 1	RSL1D1	945330	70666	42281	66457	21241	25619	24344	122880	112310	148210	88302	105830	117200	-1.33318	0.0156722	1.09564	0.00797721	0.795242	0.0226706
F7HEB7_MACMU	Acyl-CoA dehydrogenase family member 9	ACAD9	302060				21282	23730		48385	16219	54195	67972	45222	25051	10		10		10
F7EK21_MACMU	Septin-7	SEPT7	3583800	81948	99620	70486	165580	173560	148840	495670	506010	459600	455260	448680	478560	0.953089	0.00214816	2.53543	1.63503e-05	2.45547	7.00452e-06
F6RSN8_MACMU	Succinate dehydrogenase complex flavoprotein subunit A	SDHA	980260		17587	27267	33450	24654	26196	94940	95184	164290	159680	166960	170060	0.325333	0.341198	2.39716	0.0497326	2.8841	0.00011556
A0A1D5QT83_MACMU	Gelsolin	GSN	5469500	99261	131670	97060	129160	202220	185510	158650	139470	172780	1156400	1348100	1649300	0.656201	0.0638533	0.521764	0.0321635	3.6627	0.000895091
F6Q1Z9_MACMU	Dolichyl-diphosphooligosaccharide--protein glycosyltransferase subunit DAD1	DAD1	5743700	237020		370910	507140	234810	364270		1304600	1237900	328130	413040	745820	0.278699	0.607035	2.06427	0.00592555	0.705455	0.346174
A0A1D5QKW0_MACMU	Ras-related protein Rab-1A	RAB1A	10384000	753320	651000	883570	195290	457730	15469	18189	1163700	1091200	1591000	1825500	1738100	-1.77504	0.0204146	-0.00936352	0.99017	1.17184	0.000571507
A0A1D5QKY2_MACMU	Uncharacterized protein	YWHAE	2042900	25946	45188		79848	98802	136630	138560	188920	144360	347060	390580	447000	1.56306	0.0549259	2.14472	0.011278	3.4728	0.00251315
A0A1D5QQC9_MACMU	Proteasome subunit alpha type	PSMA6	6200000	418110	582370	479240	261380	235610	275410	457720	466910	425960	840790	784880	971650	-0.937904	0.00877759	-0.131734	0.433701	0.8117	0.00704017
F7DQN9_MACMU	Uncharacterized protein		2555000			106240				756970	588920	934600	90777	77472		-10		2.83898	0.08189	-0.336729	0.305779
F6Z5M1_MACMU	Extended synaptotagmin 2	ESYT2	123680				6193.5			17654	20610	14526	22241	16355	26100	10		10		10
A0A1D5QLR5_MACMU	Adenosylhomocysteinase	AHCY	7393400	391950	407840	321830	275450	249110	287400	752220	799000	1004300	955910	862870	1085600	-0.466103	0.0229358	1.18803	0.00427793	1.37265	0.00104312
F7G176_MACMU	Proteasome subunit alpha type	PSMA4	3166500	278610	149340	308850	57164	80702	83628	317250	103020	302980	471090	555310	458520	-1.73401	0.0257901	-0.0267786	0.960032	1.01104	0.0123444
A0A1D5QXV3_MACMU	Dolichyl-diphosphooligosaccharide--protein glycosyltransferase 48 kDa subunit	DDOST	2031800	82282	175310	199840	103780	37923	135830	100580	298720	132760	208260	284020	272540	-0.720898	0.262001	0.218032	0.743971	0.741563	0.0751556
F7E4F9_MACMU	Uncharacterized protein	EEF1E1	811040									70066	208450	217380	315140			10		10
A0A1D5QMG1_MACMU	40S ribosomal protein S7		12301000	164220	191650	259690	435200	486960	490930	1931400	1781200	2202000	1332600	1421600	1603700	1.19888	0.00137762	3.26431	0.000151867	2.82366	0.000123584
A0A1D5QN23_MACMU	Endoplasmic reticulum resident protein 29 precursor	ERP29	1388900	54924	75833	60185	34819	23058	34244	211920	269390	269900	119430	119430	115800	-1.05153	0.010997	1.97608	0.000766836	0.893302	0.00103469
A0A1D5QN63_MACMU	Uncharacterized protein		5894600	337370	236530	205360	118390	182420	153230	87695	262530	318570	1189900	1343800	1458900	-0.779285	0.0691042	-0.220541	0.669727	2.35715	0.000255896
F6YJN5_MACMU	Ubiquitin thioesterase	COX8A	1296000	23236			33825	55998	42419	140810	72375	216250	190280	212220	308570	0.923784	0.247727	2.62304	0.285814	3.3506	0.0987039
A0A1D5QNC7_MACMU	Bleomycin hydrolase	BLMH	12074000	966280	1017500	1418900	384040	484090	501950	488310	556060	610990	1389700	1998100	2258100	-1.31241	0.0101355	-1.03953	0.0168112	0.730532	0.0640111
F7DH41_MACMU	Mitochondrial ribosomal protein S7	MRPS7	387320										101540	137020	148760					10
A0A1D5QNR4_MACMU	ADP-ribosylation factor 4	ARF4	3003300	174930	176290	75467	204750	186170	194690	248530	175900	385260	356310	318040	507010	0.456762	0.192246	0.924192	0.141666	1.4692	0.0195255
A0A1D5QNX0_MACMU	Uncharacterized protein		1808000							232370	273100	410230	321720	270670	299870			10		10
A0A1D5QNY6_MACMU	Peroxiredoxin-2	PRDX2	25649000	1940700	2098100	2063300	932490	786480	1179900	2005300	2183100	1932800	3549600	3638800	3338700	-1.07382	0.00101057	0.00450868	0.946018	0.78673	0.000127738
A0A1D5QP15_MACMU	Proteasome 26S subunit, non-ATPase 2	PSMD2	241870	8353	14569		17450	20967	21228		68718	90582				0.794706	0.0573283	2.79694	0.0266732	-10
A0A1D5QP46_MACMU	Solute carrier family 25 member 13	SLC25A13	410540	13863	21026		16662	18519	12226	33549	36547	58605	50003	79173	70367	-0.142635	0.678983	1.29822	0.0946223	1.93089	0.0234399
A0A1D5QP80_MACMU	Macrophage migration inhibitory factor	MIF	5711300							249820	262610	255660	1682000	1512200	1749000			10		10
A0A1D5QPC9_MACMU	Chromosome 12 open reading frame 75	C12orf75	1780700	48167	64953		104520	63958	93336	133470	108420	184710	280070	333600	365460	0.625726	0.165378	1.33007	0.0631075	2.52868	0.00374909
A0A1D5QPD7_MACMU	CDGSH iron sulfur domain 2	CISD2	633300	35326								79907	169900	176010	172150	-10		1.17759		2.28935	0.000674115
A0A1D5QPJ7_MACMU	Cytochrome c oxidase subunit 4 isoform 1, mitochondrial	COX4I1	254820										85933	99158	69733					10
A0A1D5QPK8_MACMU	Filamin C	FLNC	4317100	61691	83689	52738	155120	182690	222620	517800	559320	582430	653520	609540	635970	1.50017	0.00505815	3.06636	2.0564e-05	3.26083	3.55102e-06
A0A1D5QQ54_MACMU	Peptidylprolyl isomerase		276380										72181	85747	118450					10
F7GV88_MACMU	Peptidyl-tRNA hydrolase 2, mitochondrial		745900							214840	167800	153810			209450			10		10
F6T4R0_MACMU	Golgin A4	GOLGA4	239870				2192.2				33529		62733	68982	72434	10		10		10
A0A1D5QQ87_MACMU	Rho GDP dissociation inhibitor alpha	ARHGDIA	531210							88308	234270	208630						10
A0A1D5QQE1_MACMU	Coatomer protein complex subunit zeta 1	COPZ1	2588100			100610	315960	130110		275730	426080	539890	799680			1.1485	0.586023	2.04051	0.177168	2.99065
A0A1D5QQJ6_MACMU	Cytochrome b-c1 complex subunit 7		767820									72899	210760	259370	224790			10		10
A0A1D5QQM7_MACMU	Uncharacterized protein	LOC698256	1498800				89231	154020	110450				128370	459860	556900	10				10
A0A1D5QQX5_MACMU	Elongation factor 2		6195600	283940	364350	367930	191780	167160	213590	505010	557520	559870	832380	1033100	1118900	-0.82779	0.00836777	0.674917	0.00350404	1.55422	0.00182166
A0A1D5QQY5_MACMU	Inositol-1-monophosphatase		867170		68057		45830	74847	82323		114870	96423	147780	103780	133260	-0.00829824	0.987601	0.63443	0.255839	0.914406	0.145537
F7GLE2_MACMU	Lamin A/C	LMNA	6517600	303600	270300	264820	135880	104280	161440	107600	153770	142490	1538600	1505900	1828900	-1.06243	0.00206886	-1.05433	0.00141452	2.53867	0.000201359
F6T4F2_MACMU	Protein disulfide isomerase family A member 6	PDIA6	1042200				37607	37301	24511	89629	74681	157300	173360	206220	241580	10		10		10
A0A1D5QRN4_MACMU	Uncharacterized protein	LOC701315	32012000	3500600	3661300	2691100	1325500	1435900	1654200	566720	594660	496610	4946600	4416600	6722000	-1.15795	0.00454391	-2.57113	0.000823884	0.707099	0.0520703
A0A1D5RFC6_MACMU	Involucrin	IVL	2340100	92206	85153	120570		34883	34040		73037	54309	558930	641600	645360	-1.52695	0.018868	-0.641252	0.106777	2.63128	6.8916e-05
A0A1D5RBZ6_MACMU	Tetraspanin	CD9	8228700		375730	281040	973500	1105800	1206300	1434000			749400	900200	1202800	1.73773	0.00384225	2.12658	0.0471321	1.53375	0.038285
A0A1D5QS65_MACMU	IQ motif containing GTPase activating protein 1	IQGAP1	794510	42397		7778.9	20161	16345	9010.9	46088	71124	36465	166750	205770	172620	-0.725555	0.518004	1.02987	0.253687	2.8566	0.00453037
A0A1D5QZ99_MACMU	NAD(P)H quinone dehydrogenase 1	NQO1	3671100	77689	102450	143730	72714	49006	82729	375080	328900	497710	555300	646160	739610	-0.663669	0.140545	1.89158	0.00559474	2.58337	0.000677941
A0A1D5QSI7_MACMU	ATP-citrate synthase	ACLY	5765800	68215	109920	93467	163220	161800	165940	714890	745430	1014400	817040	814970	896470	0.854111	0.00388522	3.1877	0.00156449	3.2187	1.39339e-05
A0A1D5QSI9_MACMU	Uncharacterized protein		4669200	378460	484980	511530	262150	337410	282820	228210	276110	385440	783760	738300		-0.639928	0.0241173	-0.627912	0.0589568	0.731588	0.0119022
H9ET64_MACMU	WD repeat domain 1		7215900	115510	162490	188670	141250	120590	157210	1156100	1131700	1332300	824800	985000	900330	-0.15528	0.542651	2.95555	9.4829e-05	2.53789	0.000125676
A0A1D5QSX6_MACMU	Electron transfer flavoprotein beta subunit	ETFB	3192600	58707	126680	126680	97664	84100	67788	395650	261690	518200	423670	483840	547980	-0.322515	0.438581	1.9134	0.0205503	2.22158	0.000851186
F7FLX7_MACMU	Histone H3		31493000	1237100	922770	747660	232750	215680	181830	6735600	5988200	5892200	3849600	2664900	2824800	-2.20578	0.00620006	2.67868	6.54559e-05	1.68352	0.00573203
F7HML3_MACMU	Uncharacterized protein	EEF1G	1663600	30507	40624	38498	27288	31201	28373	203690	144680	198600	278950	293870	347300	-0.335832	0.0825362	2.31883	0.00159149	3.06919	0.000209544
A0A1D5QTJ6_MACMU	40S ribosomal protein S27	RPS27L	18018000							4476200	4886600	4488000	1017400	1457500	1692800			10		10
A0A1D5RH95_MACMU	MICOS complex subunit MIC10		9120200		333850	468590		430790	496990	739940		971980	1898400	1482600	2297000	0.209389	0.491615	1.09315	0.0771093	2.23795	0.0167502
A0A1D5QUC6_MACMU	Hydroxysteroid 17-beta dehydrogenase 4	HSD17B4	259570	14715			18304	13072	16811	35535	22716	27412	39623	31402	39976	0.126394	0.707278	0.956422	0.205852	1.33025	0.0577694
A0A1D5QUH6_MACMU	Protein S100	LOC694178	35499000	1368500	1749900	1671500	1225400	1320100	1591800	1836500	1743200	907560	7083400	7603400	7397700	-0.211306	0.245409	-0.0941608	0.766512	2.20497	7.13938e-06
F6XAP8_MACMU	Heat shock protein family A (Hsp70) member 4	HSPA4	279010				10251	19695		27407	40872	47868	36960	48322	47631	10		10		10
A0A1D5QVT1_MACMU	Uncharacterized protein		2378300					50472	62258	190330	214250	269680	597930	629740	363690	10		10		10
F6QQ66_MACMU	Cathepsin B	CTSB	4310300	245430	205360	225230	172630	112490	146940	178480	174470	121080	686230	933030	1109000	-0.645834	0.0177121	-0.512088	0.0367259	2.01284	0.00514161
F7G108_MACMU	Lysine acetyltransferase 2A	RAB5C	4137200	129150	110860	104600	83763	70059	73719	321560	558840	686460	680070	640750	677370	-0.598838	0.0098051	2.18484	0.0190745	2.53566	2.99187e-06
A0A1D5QWF0_MACMU	Protein kinase, DNA-activated, catalytic polypeptide	PRKDC	266420	6857.2	5441.9	2203.2	734.74		777.12	33300	53314	36616	43695	44474	39003	-2.67692	0.10564	3.087	0.00464461	3.13243	6.8412e-05
F7H197_MACMU	Histidine ammonia-lyase	HAL	1997900	164570	228250	181160	39174	21990	18457	43687	77961	28575	379800	421230	393030	-2.84978	0.00121002	-1.93389	0.00418221	1.0568	0.000800092
A0A1D5QWN7_MACMU	40S ribosomal protein S9		9614400	174420	378580	183540	247220	208380	265740	1406900	1494600	1331600	1190000	1317500	1415900	-0.0300845	0.944747	2.52288	0.000139292	2.41327	0.000339757
A0A1D5QWP9_MACMU	Calcium/calmodulin dependent protein kinase II delta	CAMK2D	133850										47167		86685					10
A0A1D5QWX3_MACMU	RAP1B, member of RAS oncogene family	RAP1B	6793800		190780	32066	113490	128990	115250	257820	508430	626290	1649400	1606700	1564600	0.0978615	0.903729	2.05864	0.10333	3.85016	0.000197442
A0A1D5QWZ2_MACMU	Suprabasin	SBSN	10138000	1163400	1211800	1164200	232510	247760	279230	519560	292900	420810	1488400	1423400	1693800	-2.22038	1.60784e-06	-1.52102	0.000339766	0.379884	0.0128521
A0A1D5R1P7_MACMU	AF4/FMR2 family member 2	AFF2	396730				77100		62706		75261			49893	131770	10		10		10
A0A1D5QX23_MACMU	Glucose-6-phosphate isomerase	LOC697866	7285200	78836	83581	119540	227470	200810	230570	1528400	1296900	310350	775950	1043100	1389700	1.22447	0.00140401	3.47522	0.0636042	3.50846	0.00540998
A0A1D5QX85_MACMU	7-dehydrocholesterol reductase	DHCR7	1892400	161980	180910	165120	108560	60281	57130	163470	268320	206770	210420	152230	157180	-1.16872	0.00597154	0.329965	0.232797	0.033183	0.849932
A0A1D5QXD6_MACMU	Carboxypeptidase	CTSA	1737600	288120		160480	14361	147130	110110		23126	20257	365270	287720	320970	-1.3089	0.15113	-3.37023	0.0865732	0.53347	0.169455
A0A1D5QXE4_MACMU	Capping actin protein of muscle Z-line alpha subunit 1	CAPZA1	2315600	62794	99174	104370	115430	136950	215970	75667	75177	113930	342030	473980	500150	0.814329	0.112794	-0.00849682	0.978668	2.305	0.00230213
A0A1D5QXU5_MACMU	Protein phosphatase, Mg2+/Mn2+ dependent 1G	PPM1G	52787										14274	25337	13176					10
A0A1D5QY92_MACMU	Heterogeneous nuclear ribonucleoprotein M	HNRNPM	257120							18826	14866	15054	55883	111940	40552			10		10
A0A1D5QYL6_MACMU	Heterogeneous nuclear ribonucleoprotein R	HNRNPR	23206000	14894	21292	12276	14779	12410	14133	57626	54447	6248500	93098	6724800	9937900	-0.229944	0.438613	7.03616	0.365686	8.43359	0.12707
A0A1D5QYQ0_MACMU	Desmoglein 1	DSG1	17006000	1543300	1592800	1865500	535710	324570	557010	1793200	1702400	2107900	1437100	1705200	1841500	-1.81925	0.000662137	0.163939	0.274344	-0.00514351	0.971371
A0A1D5QYU3_MACMU	Tubulin beta chain	TUBB4B	41812000	1102600	1020000	1553300	867260	944320	999570	6161500	4571000	5417700	6471700	6433200	6269500	-0.386937	0.165415	2.13538	0.00104438	2.38301	8.19169e-06
A0A1D5R031_MACMU	Actinin alpha 4	ACTN4	2272400	20885	18345	34679	56213	45007	41678	86640	103600	127080	567910	474410	695990	0.951164	0.0266568	2.10212	0.00314933	4.55579	0.000999373
F7HRN7_MACMU	60S acidic ribosomal protein P0	RPLP0	6975500	95757	77113	110030	155900	201650	150390	759250	926960	1108500	1126000	1083200	1180700	0.844366	0.0163658	3.30433	0.001169	3.58288	4.08014e-06
A0A1D5QZ85_MACMU	Tubulin beta chain		336030							119120	216910							10
F7FZR2_MACMU	Leucine zipper and EF-hand containing transmembrane protein 1	LETM1	87109						8025.4	10979	12565	14912	12043	15639	12945	10		10		10
A0A1D5QZQ8_MACMU	Uncharacterized protein		3939100				38164	289690	258160	580130	615200	545000	436910	529000	646850	10		10		10
A0A1D5QZX1_MACMU	Uncharacterized protein		714330				31825		38955				235280	188330	219940	10				10
A0A1D5R005_MACMU	Receptor for activated C kinase 1	RACK1	515870							126180	165940	190580		33167				10		10
F7BXG6_MACMU	Nucleosome assembly protein 1 like 4	NAP1L4	443860	14074			16587	15499	14810				124790	121630	136460	0.15147	0.27103	-10		3.18083	0.00625043
F7H1R1_MACMU	Cleavage and polyadenylation specific factor 6	CPSF6	216820										66768	78662	71390					10
F6R6K9_MACMU	Luc7-like protein 3	LUC7L3	480340		247420	232910										-10		-10		-10
A0A1D5R0K1_MACMU	Cytoskeleton associated protein 4	CKAP4	4251300	876620	872880	814400	53679	42104	4676.7	327030	22186	428110	240030	301900	267680	-4.67365	5.11534e-06	-1.72175	0.00854757	-1.66304	2.66701e-05
I0FVV7_MACMU	Histone H2B		172630000	5242600	7426700	3030500	40447	4545500	7842200	17522000	10281000	10770000	18484000	64085000	23363000	-0.337135	0.695672	1.29685	0.0455809	2.75432	0.106908
F6SHU4_MACMU	Anoctamin	ANO10	108040							54949		53087						10
F6QBT9_MACMU	SAMM50 sorting and assembly machinery component	SAMM50	521940			17312	12991	12255		43595	82615	61005	90404	102880	98886	-0.455718	0.0860111	1.84989	0.183807	2.492	0.00833465
A0A1D5R1K5_MACMU	40S ribosomal protein S4	LOC698099	11473000	254890	205170	320590	109750	152930	170600	2002000	1674900	1785300	1392600	1552200	1852000	-0.849376	0.0381313	2.80673	0.000105325	2.61932	0.000645369
A0A1D5R5L5_MACMU	Golgi transport 1B	GOLT1B	987630				126870	87073	142610				198140	226940	206000	10				10
A0A1D5R1P2_MACMU	Transmembrane emp24 domain-containing protein 10		10472000	665280	706420	520030	295130	348040	85698	1346400	1548200	1676400	1128000	883290	1269300	-1.37598	0.0167664	1.2728	0.00131563	0.794249	0.0213859
F7GX10_MACMU	Coatomer subunit delta	ARCN1	734400							98606	156880	86080	120510	118600	153730			10		10
A0A1D5R249_MACMU	Uncharacterized protein	GART	732510		15633		29641	40098	35464	48003	28496	46385	178180	138430	172180	1.16555	0.0847758	1.38967	0.179982	3.38159	0.027078
F7C4N5_MACMU	60S ribosomal protein L5		14587000	638620	728300	816530	637580	541430	692490	1041700	1436800	2051400	2149200	2535100	1317900	-0.222414	0.199484	1.05287	0.0586302	1.45888	0.0247001
A0A1D5R3A7_MACMU	Galectin	LGALS1	21266				21266									10
A0A1D5R3N5_MACMU	Uncharacterized protein		333830						30407				83646	88249	131520	10				10
A0A1D5R3S0_MACMU	Histone H4	LOC106996634	274200000	6577400	8036400	7214800	7625000	4056600	6473400	27650000	21182000	25514000	50046000	49930000	59891000	-0.265853	0.34064	1.76804	0.000850345	2.87258	0.000158639
A0A1D5R424_MACMU	Myosin heavy chain 9	MYH9	10946000	305940	380190	367780	265570	260440	305190	1273100	1361800	1444500	1627100	1518100	1835800	-0.342484	0.0512228	1.95261	5.03995e-05	2.24068	0.000167451
A0A1D5R4Y9_MACMU	Glycylpeptide N-tetradecanoyltransferase	NMT1	309870		9359.6		11776			58689	81554	84333		64160		0.331331		2.99965	0.0563889	2.77716
F7C6E1_MACMU	60S ribosomal protein L28 isoform 2		34538000	1333000	1251100	1273400	1703200	1666800	1816800	3812900	3901800	4557500	3783300	4058000	5379800	0.427179	0.000992688	1.66966	0.000287298	1.7771	0.00319596
A0A1D5R5P7_MACMU	CDGSH iron sulfur domain 1	CISD1	3634100				50717		77778	646430	603690	548670	555030	555100	596700	10		10		10
F6TG27_MACMU	Annexin	ANXA4	6387900	249940	333970	179300	137390	192300	175590	831770	957660	591330	864850	919350	954410	-0.594997	0.144972	1.64127	0.00978786	1.84329	0.000219681
F7ENV5_MACMU	T-complex protein 1 subunit delta	CCT4	1120900	17014	22666	27866	43926	35796	29723	168440	79239	171820	255140	146030	123280	0.696264	0.0540674	2.63473	0.0183068	2.95686	0.0202712
F7HDU5_MACMU	Hydroxysteroid dehydrogenase-like protein 2	HSDL2	637790		13353	21822		23956	22967	63159	80890	98542	91855	113610	107640	0.415745	0.302171	2.20094	0.0185747	2.56906	0.00233184
A0A1D5R829_MACMU	Uncharacterized protein		2041400	43558	82972	77742	87228	111200	117390	247780	244580	313410	151610	277670	286310	0.628602	0.0732757	1.97988	0.00143692	1.80864	0.0196647
A0A1D5R8E2_MACMU	RAB14, member RAS oncogene family		3226200	77702	135650	139750	94649	101580	97835	384800	269320	332880	406480	578550	607040	-0.263955	0.38371	1.48297	0.00559443	2.17275	0.00328467
F6S0P0_MACMU	Thioredoxin-like protein 1	TXNL1	1553700		15493					48950	111210	169490	302680	400790	505090	-10		2.82628	0.30789	4.70057	0.0802382
F7GQ74_MACMU	Clathrin heavy chain	DHX40	3965300	99440	109880	122730	125940	101550	104120	711580	690040	624780	387780	447390	440100	-0.00191299	0.989277	2.60945	3.06413e-05	1.94133	9.46136e-05
F6PLF0_MACMU	Catalase	CAT	8906500	791780	907100	877830	375310	389380	433280	697230	694170	696360	922560	1033500	1088000	-1.10494	0.00028976	-0.303574	0.00925575	0.240467	0.0595248
A0A1D5R944_MACMU	Uncharacterized protein	LOC711912	113970000	2017000	3922100	3806700	1393100	1422000	1559200	7199000	8416500	12151000	20833000	23950000	27303000	-1.15573	0.0444116	1.51049	0.0203775	2.88687	0.000454499
A0A1D5R957_MACMU	Heat shock cognate 71 kDa protein	HSPA8	11618000	516640	360260	315450	525230	466210	517900	856580	887680	1065900	2021700	1924800	2160000	0.34011	0.172756	1.23684	0.00378898	2.35654	5.72763e-05
A0A1D5R996_MACMU	Desmoplakin	DSP	43912000	5762700	6061600	6508700	1150300	1300000	1392000	2643500	3024700	3217200	3933400	4434400	4483300	-2.2544	2.93078e-05	-1.04493	0.000329937	-0.512551	0.00281129
A0A1D5R9H0_MACMU	Atlastin GTPase 3	ATL3	248620			17987			7776.8	23747	19618		40417	55445	83634	-1.20971		0.269577	0.489523	1.73396	0.240391
F6WKX3_MACMU	Eukaryotic translation initiation factor 2A	EIF2A	437880			13085	13504	16021	18316	68422	52249	67743	58986	61105	68453	0.285371	0.411351	2.26296	0.0422923	2.26395	0.0130316
A0A1D5RAS1_MACMU	Proteasome subunit alpha type		1035000	37415	67954	34689		14395	23695		60542	61132	210420	227920	296880	-1.29358	0.146681	0.381959	0.379651	2.39215	0.002228
F7FS40_MACMU	Magnesium dependent phosphatase 1	LOC106999368	3440600		155050		112930	101800	159180			336600	667450	806350	1101300	-0.315005	0.477958	1.1183		2.46886	0.110758
F7G580_MACMU	Uncharacterized protein	PHB2	909850	72025			96349	133310	85579				169530		353060	0.544909	0.371261	-10		1.85911	0.444692
A0A1D5RBB0_MACMU	Ubiquitin carboxyl-terminal hydrolase		39732000	1175300	1209100	1295800	469820	879450	597670	3132300	2611000	3741100	7111500	9750800	7757900	-0.918576	0.0102011	1.36577	0.00415666	2.74199	0.000928319
F6Z898_MACMU	Chromodomain helicase DNA binding protein 3	CHD3	720450	100400	103010	86874	23064	23825	30143		58524	71536	73910	58927	90245	-1.91394	0.00020393	-0.573325	0.0293319	-0.379891	0.0960623
F7H3Z1_MACMU	2,4-dienoyl-CoA reductase 1	DECR1	569810				12073	14815	14575	114330	63530	113900	91432	66302	78861	10		10		10
F7GGZ4_MACMU	RB binding protein 7, chromatin remodeling factor	RBBP7	957970				34401	30358	24044	101580	150570	108710	188880	185680	133730	10		10		10
F7GIF9_MACMU	60S ribosomal protein L18a	LOC700872	9068000		136630	236060	304210	217030	480540	1518900	935960	1043800	1184200	1488500	1522200	0.841555	0.260587	2.64579	0.0248624	2.90763	0.0034933
A0A1D5RCT8_MACMU	Reticulon	RTN4	7161200	391110	423830	455400	150670	181440	194870	657990	732820	934630	908600	913580	1216300	-1.26939	0.000400476	0.872289	0.0142195	1.25814	0.00468598
F6TX68_MACMU	DExD-box helicase 39A	DDX39A	1026100	23562		30694				260170	77605	322150	105820	77083	128980	-10		3.01948	0.134777	1.93819	0.0293657
A0A1D5RD17_MACMU	Fibrillarin	FBL	388180							99273	112850	176060						10
A0A1D5RD29_MACMU	Uncharacterized protein	TXN2	11260000	3971000	3234200	3577500							137680	135030	204700	-10		-10		-4.49735	8.82097e-05
G7NQ58_MACMU	V-type proton ATPase subunit		935440		38554	36066	34804	30230	44984	123300	101490	76793	192050	141120	116060	-0.0248572	0.918106	1.42996	0.0357446	2.00486	0.0300493
A0A1D5RDF1_MACMU	Uncharacterized protein	LOC709274	43935000				24675	17794	12572000				134010	31052000	134270	10				10
F7GH97_MACMU	Voltage-dependent anion-selective channel protein 1	VDAC1	21175000	212260	184770	375790	378660	325510	317820	1811800	2833100	2664700	3643200	4199500	4227500	0.403177	0.255352	3.24159	0.00247953	3.96517	4.62918e-05
A0A1D5RJW9_MACMU	Uncharacterized protein		3320300			105680			57494	370780	492970	506030	629230	587280	570870	-0.878219		2.11121	0.0553105	2.49511	0.00499036
A0A1D5REI4_MACMU	Tricarboxylate transport protein, mitochondrial	SLC25A1	1519100	112030	110720	121070		37795	50138	104090	161190	202340	174190	193760	251800	-1.38221	0.00147098	0.443683	0.223479	0.850033	0.0174087
A0A1D5REJ7_MACMU	Talin 1	TLN1	116920				2064.3	2621.7	9687.1	11762	9765.7	8399.5	14879	21889	35856	10		10		10
A0A1D5REL7_MACMU	Biliverdin reductase A	BLVRA	1675100	28520	41206	39279	52322	115160	127360	90075	98413	55041	321310	368670	337740	1.43555	0.0583689	1.1597	0.0318242	3.23698	2.91758e-05
A0A1D5RG12_MACMU	Uncharacterized protein	MTCH2	289080								101800		144630	42654				10		10
A0A1D5RG34_MACMU	Uncharacterized protein		4772800	363880	236520	227160	401710	358770	344460	375200	393450	452750	457980	553190	607770	0.417032	0.122477	0.5616	0.0582122	0.968114	0.0132016
F7HMX6_MACMU	Ethanolamine-phosphate phospho-lyase	ETNPPL	2659700000	2417300	236350000	234280000	35923000	319440000	251720000	224830000	257430000	270750000	251160000	264310000	311110000	0.359909	0.718527	0.670685	0.301994	0.80517	0.213505
F7E2S4_MACMU	Proteasome subunit alpha type		4786000	317840	398690	480290	121110	116060	119720	252180	269390	332430	708800	761080	908430	-1.74565	0.0039614	-0.486898	0.0966935	0.990731	0.0065877
A0A1D5RI38_MACMU	Uncharacterized protein		10842000	125940	156260	114700	155670	170460	182410	1271000	1466600	1579400	1237700	2022500	2359600	0.357586	0.0636628	3.44318	0.000136333	3.82367	0.00636315
A0A1D5RI47_MACMU	Uncharacterized protein		160390										51890	61599	46897					10
A0A1D5RI56_MACMU	Reticulon	RTN3	852970	42483	56860	33510	4082.7			109060	120250	108910	113280	135380	129160	-3.4392	0.0979336	1.34813	0.000915058	1.50787	0.000991562
F6QWE2_MACMU	Uncharacterized protein	UQCRC2	1117600	53549	45895	47948	31220	34820	48468	44258	64577	36432	230130	264250	216020	-0.36421	0.128282	-0.0209512	0.938976	2.26897	0.000205471
A0A1D5RIE1_MACMU	Centrosomal protein 152	CEP152	527550	28744	35149	31881	16623	16966	18267	56083	76864	58161	48511	77504	62798	-0.885123	0.00157523	0.996682	0.00979874	0.979252	0.0223953
A0A1D5RIK8_MACMU	Uncharacterized protein	RPL18	52501000	2349800	2795900	2509800	740500	1014900	952360	6956100	7836700	8019900	7434300	4252600	7638000	-1.4994	0.000437995	1.57527	0.000138947	1.33589	0.0243642
A0A1D5RJN4_MACMU	Polypeptide N-acetylgalactosaminyltransferase	GALNT2	83610								13392	27338	10837	12965	19079			10		10
A0A1D5RIZ2_MACMU	Glucocorticoid modulatory element binding protein 2	GMEB2	61387000	2912700	3515700	3598600	1020600	548600	1018900	7394600	8670200	10932000	5545500	7064700	9164900	-1.95392	0.000749745	1.4289	0.00587243	1.11879	0.0216705
F7FY86_MACMU	Integrin alpha-V precursor	ITGAV	89272	6688.1				4520.3			14214	13843	16723	20136	13148	-0.565178		1.06869	0.0278476	1.3175	0.131862
A0A1D5RJF7_MACMU	H1 histone family member 0	H1F0	25943000	332270	373430	533740	651420	566270	776360	382170	1186500	1239600	6087100	6346600	7467300	0.686013	0.0439111	1.17999	0.139496	4.00508	0.000130244
F7A9N0_MACMU	Ribosomal protein L19		15802000	524750	561130	702320	942010	1151700	1346000	1342700	1609900	1014700	1942300	2050000	2614700	0.943779	0.0128428	1.14965	0.0157909	1.88549	0.00172884
A0A1D5RKD4_MACMU	Prolyl 4-hydroxylase subunit beta	P4HB	2666700	18703	54373	54407	16828	43572	11694	128180	164810	181280	514990	651060	826830	-0.822354	0.298492	1.8954	0.00420579	3.96648	0.00240379
F7AEQ5_MACMU	Keratin 72	KRT72	11393000	1023800	854960	633430	74496	169290	180740	1763400	1872200	2258700	744240	705520	1112300	-2.56502	0.00412792	1.23037	0.00389409	0.0283587	0.927648
A0A1D5RKT1_MACMU	Peroxiredoxin-1	PRDX1	84905000	4806900	4603500	5987000	2197800	2518400	2175100	7038600	7887300	7404500	14820000	13701000	11765000	-1.15984	0.00311946	0.536322	0.00962138	1.38759	0.00111401
F7CL53_MACMU	Acetyl-CoA acyltransferase 2	ACAA2	600110	20871				17842	25574				193850	146900	195070	0.0567271	0.920834	-10		3.09721	0.0381285
F7BU07_MACMU	Uncharacterized protein	LOC106995399	3018700			139110	152440	161330	172650	235960	226320	298440	428500	498150	705770	0.221014	0.187789	0.866177	0.126967	1.96775	0.135553
A0A1D5RKW8_MACMU	ATP-dependent 6-phosphofructokinase	PFKP	2252700	60337	77157	89509	38646	45330	49340	301490	326600	360690	277900	287660	338060	-0.767861	0.0256862	2.12294	0.000185986	1.993	0.000385581
A0A1D5RL26_MACMU	Coatomer protein complex subunit beta 1	COPB1	567210	13675	41931	33576					59847		142910	134300	140970	-10		1.00949	0.214174	2.2293	0.000236007
A0A1D5RL31_MACMU	Microsomal glutathione S-transferase 1	MGST1	8586900	507860	538290	606780	311360	325760	386930	693440	919830	754700	957470	1262500	1322000	-0.690739	0.00493473	0.518625	0.0318066	1.09953	0.00569708
F7HCD8_MACMU	Cysteine and glycine rich protein 1		1629800		56910	59043	96343	53419	71131		148740	130620	284310	364030	365270	0.344845	0.402543	1.26859	0.0122383	2.54293	0.00394264
B6CBS7_MACMU	Galectin		87392000	2489500	2901900	814670	662090	727340	671690	8179800	8762200	8587600	17627000	17172000	18796000	-1.59025	0.0964799	2.04042	0.000621628	3.11035	3.89572e-05
F6R4E5_MACMU	Corneodesmosin	CDSN	19232000	1768100	2467900	2756700	1157500	1358300	1023600	930080	1156700	1205100	1663900	1779300	1965200	-0.982345	0.020421	-1.08694	0.0156275	-0.370648	0.159811
F7A635_MACMU	Keratin, type I cytoskeletal 19	LOC707129	637670	105050	100160	114850			14810	46497	52892	60520	39468	45598	57828	-2.84874	0.00872326	-1.00109	0.000839186	-1.1634	0.00103014
COX5A_MACMU	Cytochrome c oxidase subunit 5A, mitochondrial	COX5A	313530										91333	106950	115250					10
F7EWD0_MACMU	Spliceosome RNA helicase DDX39B	DDX39B	4941400	201450	214670	194670	8587.5	30527	109640	859900	930120	1073700	441920	377030	499170	-2.03774	0.00787758	2.22914	0.000287115	1.10973	0.00274302
F6PJV1_MACMU	Chaperonin containing TCP1 subunit 2	CCT2	141150							18524			43336	33835	45460			10		10
F6PNA5_MACMU	Pyrophosphatase (inorganic) 2	PPA2	231240				17263	24229		45897			50785	40883	52179	10		10		10
F6PNP1_MACMU	Twinfilin actin binding protein 1	TWF1	448730										168680	112120	167930					10
F6PP70_MACMU	Chloride intracellular channel protein		35461000	585130	636310	739650	343910	699420	499180	4890100	5083000	5462100	5360400	5116500	6045300	-0.346376	0.282627	2.9765	1.33969e-05	3.07468	6.65786e-05
F6PPX9_MACMU	Delta 4-desaturase, sphingolipid 1		222240		44482	25183						68910		38696	44966	-10		0.984279	0.290287	0.264138	0.561618
F6PTB1_MACMU	Uncharacterized protein	LOC705310	206270											88044	118230					10
F7HQ13_MACMU	40S ribosomal protein S3a	RPS3A	2800800	46126		28223	59268	75564	106080	318880	346610	344140	471800	520630	483520	1.11116	0.107061	3.17841	0.000189539	3.72622	0.000190087
F6PU28_MACMU	Lon protease homolog, mitochondrial		1448600				8445.7	4400.5	6309	179810	217520	119030	302990	297090	313000	10		10		10
F6PV37_MACMU	Dystrophin	DMD	2977100									1339200			1637900			10		10
F6PYE7_MACMU	Fatty acid synthase		1012500	15016	69050	59530	40309	41216	39898	145960	138530	125290	89828	126240	121590	-0.241974	0.680202	1.51283	0.00744663	1.23355	0.0328503
F6PZ57_MACMU	Isoleucyl-tRNA synthetase	IARS	909050		13809	20354	8136.9	9711.7	7373	60597	62927	33723	226650	229920	235850	-1.02274	0.0443448	1.61756	0.064407	3.75618	1.72734e-05
F6Q0T9_MACMU	Biotin--protein ligase		475560	16205			20710	25311	26612	68103	57887	71474	58315	54542	76401	0.579224	0.154865	2.02212	0.0260561	1.96088	0.073776
F6Q836_MACMU	Ubiquitin-40S ribosomal protein S27a		331440000	25331000	29812000	30498000	12534000	13681000	9364500	22078000	25139000	23607000	52252000	39419000	47721000	-1.26726	0.00128951	-0.274063	0.0554408	0.702774	0.0118875
F6QA37_MACMU	ADP/ATP translocase 1		2551800	155280	158510	188420	94644	88849	71315	333040	340800	377420	202960	267470	273140	-0.97888	0.00287366	1.06576	0.000449659	0.566178	0.0317771
F6QAX2_MACMU	Tubulin beta chain	MC1R	643590					22456		60724	46549	58538	165000	143460	146860	10		10		10
F6QDA6_MACMU	3-hydroxybutyrate dehydrogenase 2	BDH2	1921000			51917	110280	126460	127590	176160	154410	151270	233700	325810	463370	1.226	0.0249061	1.62931	0.0201119	2.71532	0.162706
F6QDW4_MACMU	Transaldolase	TALDO1	5291100	225970	188250	196310	82952	144100	203920	492990	593290	559550	925030	716940	961770	-0.502468	0.178777	1.43068	0.000400188	2.09245	0.000996145
F6QJD8_MACMU	Protein S100		90736000	10093000	8173000	10582000	1164400	1081500	1644500	3179500	2702300	2808500	6837200	19415000	23055000	-2.89048	0.00038726	-1.73099	0.000855591	0.773327	0.241742
F6YC64_MACMU	Dolichyl-diphosphooligosaccharide--protein glycosyltransferase subunit STT3A	STT3A	932980	48420	79145	51459	81507	63903	77976	88287	82334	109850	78035	81154	90910	0.319386	0.255638	0.647699	0.0582281	0.482346	0.0873569
F6QN95_MACMU	Elongation factor 1-beta	EEF1B2	2390300	34954	58189	92149	77124	89441	92194	168860	90387	289170	381160	493040	523600	0.481808	0.228534	1.56547	0.114468	2.91529	0.000954325
F6QR86_MACMU	Uncharacterized protein	RAB1B	705640		37213	34927	38067	31022	36467	74892	60114	66791	112090	110750	103300	-0.0358252	0.778915	0.899071	0.0113108	1.59166	0.000272976
F6QRE8_MACMU	Tubulin alpha chain		243190										243190							10
F6QU25_MACMU	Keratin 5	KRT5	1295700	296910	170520	130890				176850	159680	240160	120720			-10		-0.0531213	0.903292	-0.72429	0.51408
F6QVP0_MACMU	Tryptophanyl-tRNA synthetase	WARS	797190				39217	29576	22183	162050	18210	89095	200530	107340	128990	10		10		10
F6R0I5_MACMU	Ribophorin II	RPN2	3904300	181870	121590	192790	91794	123750	149310	700990	422270	704110	354940	437730	423190	-0.443748	0.188915	1.88063	0.00987315	1.29284	0.00207873
F6R0Z9_MACMU	Heterogeneous nuclear ribonucleoprotein U	HNRNPU	1985700	54045	53989	60559	29801	27229	63845	200270	201420	228500	249910	330310	485860	-0.480029	0.255637	1.90224	8.42653e-05	2.6607	0.0124711
F6R1N2_MACMU	L-lactate dehydrogenase		67871000	2515400	2488100	2628700	2230500	2413700	2452100	8437000	8298100	7744800	8895500	8715600	11052000	-0.105032	0.0915229	1.68143	1.29443e-05	1.90902	0.000736438
F6R2W4_MACMU	DEAD-box helicase 17	DDX17	780000	39545	14215	57005	17663	19118	14231	71284	72668	78200	120800	134120	141150	-1.11859	0.186458	1.00405	0.0421079	1.83825	0.00231221
F6R318_MACMU	Ribosomal protein L3	RPL3	17049000	347240	503220	556900	778340	789180	791150	1622900	2196300	2400700	2329700	2157300	2576300	0.744982	0.00731822	2.1439	0.00265153	2.32735	0.000161027
F6W9W5_MACMU	T-complex protein 1 subunit gamma	CCT3	350310	20822			4697.6	5733.7		57827	39388	52021	41804	68382	59639	-1.99719	0.0365623	1.25645	0.117264	1.44291	0.14938
F6R5W0_MACMU	Erlin-2 precursor	ERLIN2	865430	31245	31500	38762	30517	33354	45367	57025	89623	121900	119100	118090	148950	0.105896	0.644685	1.4036	0.0420648	1.92754	0.000806368
F6R7Q5_MACMU	Cathepsin H	CTSH	925290	33866	37511	111250	66581	20290	71738				165580	200670	217820	-0.203425	0.803092	-10		1.67724	0.0105621
F6R7Z6_MACMU	Mitochondrial import inner membrane translocase subunit Tim13		649030										148660	245480	254890					10
F6R9V5_MACMU	Guanine nucleotide-binding protein G(i) subunit alpha-2	GNAI2	4155500	68586	54950	73647	72593	191570	89074	410250	426130	509860	415260	799150	1044400	0.841101	0.239076	2.77133	0.000259253	3.51796	0.0199154
F6RFU8_MACMU	Myosin regulatory light chain 12B		1363800					16349		379630		228900	206760	266850	265290	10		10		10
F6RHG3_MACMU	Thioredoxin		100640000	8287500	8324300	7846700	3834000	1595400	5804900	6639100	7393200	8173300	15666000	15055000	12021000	-1.12243	0.0228282	-0.139412	0.184386	0.805318	0.00585401
F6RIX6_MACMU	14-3-3 protein eta		445840				11272	16825			90088	127000	31527	48412	120720	10		10		10
F6RKW0_MACMU	Moesin	MSN	6931400	30120	37748	42785	143900	20926	122950	885040	992710	962050	1113500	1237600	1342100	1.3789	0.196745	4.68167	9.38386e-06	5.06076	5.54358e-05
F6RP85_MACMU	Eukaryotic translation initiation factor 3 subunit B		318610						20889	39912	70185	81662	18856	42364	44741	10		10		10
F6RSH7_MACMU	Ribosomal protein L15	LOC716888	22887000	815200	872520	871960	597220	960110	734600	4031200	2956600	3480000	1102800	3159500	3305700	-0.1594	0.452997	2.03192	0.00105974	1.56395	0.0788109
F6RUW5_MACMU	Solute carrier family 3 member 2	SLC3A2	46098				6312.7	6922.7	6681.3	26181						10		10
F6RVK6_MACMU	Neutral alpha-glucosidase AB precursor	GANAB	672460	27895		11005	19319	9433.9	29675	77058	45038	84396	112030	127650	128960	0.00192478	0.998057	1.82328	0.060729	2.65941	0.00162225
F6RXA0_MACMU	Phosphoglycerate kinase	LOC704249	705190	9892.3				12098	7862.7	8545.2		21619	166310	214350	264500	0.0127844	0.98472	0.608459	0.726384	4.44224	0.0685995
F6RZ23_MACMU	Periplakin	PPL	54285	4341.8	6307.9	5793.3	2317.3		1843.5				9932.2	12507	11242	-1.39758	0.0223191	-10		1.03447	0.00374306
F6RZR0_MACMU	U2 snRNP auxiliary factor large subunit	U2AF2	1533800	72612	52354	88827	10118			263350	324890	416440	110020	92388	102800	-2.81626	0.10131	2.23245	0.00448562	0.513578	0.0601352
F6S067_MACMU	Sulfide:quinone oxidoreductase, mitochondrial	SQOR	773650	23708	56940	41154	25278	17646	27531	78108	61697	79921	106440	132110	123110	-0.789764	0.163851	0.851168	0.0436188	1.5701	0.00279686
F6S1X7_MACMU	Clusterin	CLU	689860				69325	53681	74909	48112	40996	118510	105530	70687	108120	10		10		10
F6S2X3_MACMU	AHNAK nucleoprotein	AHNAK	479290	23718	27601	24930	8688.9	9738.4	10211	3980.1	2647.9	2677.5	105840	123590	135660	-1.41277	0.000209441	-3.03456	5.39736e-05	2.25946	0.000385254
F7HLD9_MACMU	RAB11A, member RAS oncogene family	RAB11A	1274600				56766						487470	619580	110830	10				10
F6S4N7_MACMU	ATP synthase subunit O, mitochondrial	ATP5PO	2130500		30889		76448	102700	61464	170230	98172	206410	436130	516510	431570	1.37658	0.177373	2.35723	0.183223	3.90086	0.0160281
F6S529_MACMU	Heat shock protein family H (Hsp110) member 1	HSPH1	224920							41169	20433	27240	36538	50785	48754			10		10
F6SAR5_MACMU	Uncharacterized protein		128620000	22155000	29864000	30088000	2642700	2753800	3615300	4197500	4468100	4649900	5138600	9646100	9397300	-3.18762	0.000750345	-2.6244	0.00092717	-1.76357	0.00296114
F6SC45_MACMU	Pyruvate carboxylase	PC	1201900000	84819000	86967000	84518000	43464000	40798000	47749000	116940000	132610000	138380000	136180000	138560000	150900000	-0.957198	4.40567e-05	0.59794	0.00244228	0.731778	0.000259138
F6SD07_MACMU	Actin-related protein 2/3 complex subunit 3		806280				21869				88404		457390	74015	164600	10		10		10
F6SFZ4_MACMU	Phosphoglycerate kinase	PGK1	14740000	296440	388780	350790	194900	191040	275970	1043900	1138500	1111200	2841900	3252500	3654000	-0.646331	0.0317848	1.66863	4.1812e-05	3.23413	0.000250378
F6SI28_MACMU	Tyrosine-protein phosphatase	PTPN20	12663000	1980500	222060	149490	132760	93489	174730	1104100	1529100	1407000	2007600		3862100	-2.55232	0.338698	0.780508	0.409736	1.90433	0.129675
F6SIE0_MACMU	ATP synthase subunit beta	ATP5F1B	4704600	152770	206410	133120	59329	101420	63786	446690	290990	336250	899340	1050500	963930	-1.1326	0.0253584	1.12529	0.0192823	2.56528	7.92803e-05
F6SP91_MACMU	V-type proton ATPase subunit H	ATP6V1H	289100				20520	18123		32016	31863	30804	42439	44619	68720	10		10		10
F7GHM3_MACMU	Uncharacterized protein		153710						12667	16987	29907	23620		31331	39198	10		10		10
F6VRS9_MACMU	Phosphoinositide phospholipase C	PLCD1	41968										20782	21186						10
F6SS58_MACMU	ER-Golgi intermediate compartment 53 kDa protein		1437500	123140	56025		84633	102080	98999	324350	160280	372230	24613	91137		0.0883103	0.841522	1.67281	0.108407	-0.630277	0.571297
F6SYK0_MACMU	Fructose-bisphosphate aldolase	ALDOA	18736000	445680	468020	542910	675860	662380	786320	1263600	1367200	1594200	3665000	3695100	3569700	0.544549	0.0105028	1.53634	0.000825804	2.90758	3.16814e-07
F6Z637_MACMU	VPS26, retromer complex component A	VPS26A	1982100	143240		91714	54539	48604	56999	90478	257120	297410	304700	275120	362180	-1.13799	0.0460079	0.871976	0.329599	1.41839	0.0142091
F6T0Z6_MACMU	Purine nucleoside phosphorylase	PNP	3766800	313880	357000	557730	136990	112920	185300	232750	229250	249810	399890	428790	562480	-1.49724	0.027615	-0.787463	0.084356	0.179261	0.5808
F7DDC6_MACMU	Uncharacterized protein	TCP1	4128200	296760	264730	286950	93896	74623	96086	356570	397040	622450	609280	474590	555210	-1.68097	7.58413e-05	0.697659	0.102197	0.950002	0.002816
F6T7U9_MACMU	40S ribosomal protein S11	LOC106994001	19271000	1113800	940940	855420	1076000	1166000	1341700	1441100	1627400	1719600	2254600	2794100	2940200	0.300351	0.108283	0.718355	0.00498454	1.4569	0.00158545
F6T7Z5_MACMU	Tripartite motif containing 29		403280	7470.2	8211.4	12368	5536.2	5695.8	7224				133330	127310	96139	-0.60389	0.119007	-10		3.66898	0.000706419
F6T830_MACMU	Barrier-to-autointegration factor		8028100			419440	180700	229760	182250	612650	661340	626150	1392500	1858100	1865200	-1.0861	0.0204228	0.594607	0.0179142	2.02346	0.0543934
F6T8Z7_MACMU	Scinderin	SCIN	63526									14168	12066	19871	17421			10		10
F6T928_MACMU	40S ribosomal protein S16		15768000	347630	397440	286710	296040	307720	398430	3055500	2188000	2377000	1937900	1606600	2569300	-0.0419793	0.839069	2.88475	0.00116249	2.56693	0.00397643
F6T9J7_MACMU	Nuclear distribution C, dynein complex regulator	NUDC	858820	17684			29768	17695	26456	44046		29312	216600	244840	232430	0.478538	0.436101	1.05251	0.376572	3.70919	0.00580371
F6TGQ7_MACMU	Uncharacterized protein		25536000							7857100	9249100	8430100						10
F6TII3_MACMU	Actin gamma 1		177320000	4578900	6510000	6304900	5230800	5147900	6093700	12530000	13726000	15830000	30804000	33481000	37084000	-0.0785224	0.676222	1.27477	0.00196819	2.54297	0.000128676
F6TIK4_MACMU	Actin, cytoplasmic 1	ACTB	2554700	173830	196110	164550	73673	77737	69621	195540	109980	151530	133370	598610	610160	-1.27391	0.000413333	-0.225811	0.38384	1.3283	0.162198
F6TKP6_MACMU	Kinesin-like protein	KIF5B	221080				11157	9538.2	11476	14813	17082	16774	53249	17326	69667	10		10		10
F6TLV2_MACMU	Uncharacterized protein	HSPA9	9501100	195000	296590	221240	167920	152680	185900	819940	1241600	866250	1623600	1722700	2007700	-0.492996	0.0975086	2.03818	0.0057234	2.90899	0.000202582
F7DNP3_MACMU	Alpha-2-macroglobulin	A2M	271530				5354.8	8311.6	7037.8		9711.9		72445	84525	84144	10		10		10
F7GMF8_MACMU	Uncharacterized protein		7179900									2794700	2110100	1223100	1051900			10		10
F6TQF0_MACMU	WNK lysine deficient protein kinase 4	WNK4	426300			295490		52279	78539							-2.17555	0.0627215	-10		-10
F6TSQ5_MACMU	X-ray repair cross-complementing protein 5	XRCC5	2990400	53918	135680	114560	123620	111060	114840	326580	390340	412900	421580	358750	426610	0.200554	0.574777	1.8932	0.00151025	1.98846	0.000785383
F6TT71_MACMU	Transformer-2 protein homolog beta		148500		90981						30893	26622				-10		-1.66163	0.0377985	-10
F6TVI0_MACMU	Uncharacterized protein	RPS14	16316000	130430			619490		650680	1695900	2301400	2173300	2681900	2597300	3465200	2.28367	0.0340422	3.9791	0.0346909	4.48205	0.0371994
F6TWV3_MACMU	Serpin family B member 7	SERPINB7	1000800	113580	112750	131250	22783	23187	20349	52020	56575	58801	131070	123000	155440	-2.43077	9.09662e-05	-1.095	0.000567209	0.195633	0.205642
F6TZU5_MACMU	Importin 9	IPO9	52001					6076.2	4554				11109	16995	13267	10				10
F7GXH4_MACMU	Four and a half LIM domains 2		147860						23620				55207	33491	35545	10				10
F6U6B5_MACMU	40S ribosomal protein SA		5636900				180360	250180	252160	301920	563800	582280	1158000	1158000	1190200	10		10		10
F7FUS4_MACMU	Uncharacterized protein		32239000	564430	670800	690670	991870	1119400	1242400	1276800	1211600	2121600	7057200	6903300	8388700	0.800208	0.00443487	1.25923	0.0389368	3.53662	0.000135667
F6U8V6_MACMU	Galectin		8863000	707420	414540	350070	167040			259560	212560	189660	1884900	1864300	2812900	-1.55458	0.278966	-1.15338	0.0732101	2.15635	0.006901
F7EE05_MACMU	Uncharacterized protein		514540					22807	18342	44411	43946	123320	143250	47770	70682	10		10		10
F6ZD94_MACMU	Uncharacterized protein	LOC697829	826270						71059				282580	274690	197930	10				10
F6UAJ8_MACMU	STT3B, catalytic subunit of the oligosaccharyltransferase complex	STT3B	33092	8771.1				7336.2	16984							0.471325	0.754687	-10		-10
F6UBA0_MACMU	Coronin		1806000	88100	79083	85865	50401	76166	49563	216170	154980	239930	219370	252090	294250	-0.52277	0.0485935	1.27195	0.00938073	1.59739	0.00144082
F6UC28_MACMU	Non-POU domain containing octamer binding	NONO	12254000	1259800	1557300	1410900	2066000	1330000	1655400	153970	155350	165920	721960	796070	981460	0.256708	0.297962	-3.15325	0.000129722	-0.758342	0.00754331
F6UDE5_MACMU	Proteasome subunit beta type	PSMB5	3704500	83936	144070	83825	50740	69890	88373	395890	440660	514900	592660	522480	717070	-0.577241	0.207439	2.11567	0.000984817	2.55475	0.001099
F6UDV1_MACMU	Aspartate aminotransferase	GOT2	1357600	43701	34741	30946	41243	32546	41443	162650	168150	218220	264240	133980	185780	0.0750869	0.7048	2.3274	0.00125909	2.41651	0.014174
F6UEF5_MACMU	Heterogeneous nuclear ribonucleoprotein F		301160					14366	15922				75563	113630	81679	10				10
F6UG68_MACMU	26S proteasome non-ATPase regulatory subunit 3	PSMD3	2480500	47152	54751	63801	107280	129840	110050	384440	413920	503770	227490	214430	223530	1.06703	0.00213449	2.97419	0.000471735	2.00572	1.12109e-05
F6UHT6_MACMU	Uncharacterized protein	AQP1	50750000	1124900		2581400	188720	189750		7005400	9038500	9721100	7402800	5970700	7526400	-3.29173	0.149703	2.2124	0.0107849	1.91048	0.00898135
F6ZP12_MACMU	Kynurenine aminotransferase 3	KYAT3	232500							31355		66665		64779	69700			10		10
F6UJH2_MACMU	Elongation factor G, mitochondrial		906030	20486	38530	23711	15249	22007	24601	137160	154750	156490	93134	103270	116640	-0.419421	0.325724	2.43836	0.000125433	1.91994	0.000945311
F6ULB8_MACMU	Fructose-bisphosphate aldolase	ALDOC	870840				43644	35339	48233		51421	125570	174970	194770	196900	10		10		10
F6ULL5_MACMU	Arginase	ARG1	14121000	2166600	2451000	2062400	203720	123310	166090	1313200	1620700	1075200	985880	1575100	377480	-3.75984	6.38427e-05	-0.73657	0.0104793	-1.18479	0.0267912
F6UQR0_MACMU	60S ribosomal protein L9	RPL9	7695800	182380	193370	182180	195440	163530	150600	1097400	916350	1144200	1193200	1251000	1026300	-0.130804	0.308502	2.50083	0.000238835	2.63699	0.000135533
F6UR12_MACMU	Keratin 16	KRT16	386380												386380					10
F6UR30_MACMU	Keratin 9	KRT9	27214000	2849500	3428400	3334100	343070	210930	247650	2540500	2439000	2365000	2806800	2588800	4060200	-3.58379	8.93168e-05	-0.388172	0.0154143	-0.0236371	0.920862
F6USH7_MACMU	Uncharacterized protein	ALDH2	762690				30037	36589	31471	68233	69573	99722	137930	117500	171640	10		10		10
H9H3Z7_MACMU	40S ribosomal protein S27	RPS27	7951700	561620	562550	537780	354140	376250					1565500	1686500	2307400	-0.601176	0.000760832	-10		1.74205	0.00483453
F6VER2_MACMU	Phosphate carrier protein, mitochondrial isoform b		13395000	869630	981160	794950	495690	522220	647020	1492100	1728000	1982900	1130100	1243100	1507900	-0.66821	0.0102121	0.975672	0.00493016	0.552794	0.0296089
F6VJ89_MACMU	Receptor expression-enhancing protein		5818100	447430	458160	429160	246750	237780	257280	516750	525250	709770	607390	608980	773410	-0.847448	4.13196e-05	0.392244	0.093924	0.576039	0.0172721
F7H3M0_MACMU	Heterogeneous nuclear ribonucleoprotein K	HNRNPK	4838800	23667	64636	17762	19313	42921	51020	73584	441780	733990	847480	1484300	1038400	0.0946133	0.89794	3.55816	0.117625	4.98981	0.00453829
F6VKE8_MACMU	Leucyl-tRNA synthetase	LARS	107870				7392.3	3316.6	3434.9		9201	8911.7	23057	26645	25911	10		10		10
F6VLJ6_MACMU	Keratin 76	KRT76	75505										20287	25154	30064					10
F6VM49_MACMU	Intestinal membrane A4 protein		18529000							1718200	1908300	2567600	3482600	4000800	4851900			10		10
F7FPP8_MACMU	Isocitrate dehydrogenase	IDH2	2013400							371350	151130	560140	298450	278780	353530			10		10
F6VUB3_MACMU	Dynein cytoplasmic 1 heavy chain 1	DYNC1H1	51593		1690.7			1080.1		3983.8	4271.4	2459.2	15130	11012	11965	-0.646456		1.0789	0.236413	2.9094	0.0474903
F6YV93_MACMU	Transglutaminase 5	TGM5	546410	133440	181100	107900	30889	29369	39852					23863		-2.07716	0.00775161	-10		-2.56094	0.112337
F6VWV9_MACMU	Fumarate hydratase	FH	203350			7277.8	6489.8	4972.1	6642.7		15431	17237	44609	34294	66399	-0.270181	0.364011	1.1663	0.108873	2.73445	0.16169
F6VXT4_MACMU	Inosine-5'-monophosphate dehydrogenase	IMPDH2	687780	18601	18813	14833	17494		22145	73924	84761	86156	115350	96273	139430	0.186535	0.391413	2.22843	9.49609e-05	2.74827	0.00136591
F6WRS6_MACMU	Alpha 2-HS glycoprotein	AHSG	1504600		19958		23541	32178	29249	28918	46082	44783	443630	307050	529220	0.50499	0.240879	1.00042	0.212068	4.41796	0.088064
F6W0A4_MACMU	Very-long-chain (3R)-3-hydroxyacyl-CoA dehydratase	HACD2	924420	57473		42618	35500	53606	88648	130410	82798	142170	75969	113490	101730	0.243607	0.689219	1.24308	0.0655734	0.955681	0.0547592
F7DWL4_MACMU	Uncharacterized protein	LOC702677	4460800	131790	103820	155280	302870	339870	358410	502920	550370	631300	457040	429900	497270	1.35682	0.000771981	2.10756	0.000433063	1.82423	0.000175744
F6W4X0_MACMU	Protein disulfide-isomerase		796390	21639	47539	52052	40736	48049	44550	40286	69913	90016	194180	88468	58961	0.137309	0.699004	0.723803	0.20215	1.4946	0.156158
F7CA72_MACMU	DExH-box helicase 9	DHX9	1130200	72154	39332	51545	52665	57673	60038	130400	154640	166840	126720	121040	97152	0.0635758	0.815414	1.47079	0.00257969	1.08108	0.0100399
F6YAF2_MACMU	40S ribosomal protein S6		30243000	494260	506250	1032600	1073100	1030900	964970	4297300	4350800	4780300	3589600	3996300	4126600	0.594066	0.127917	2.72353	8.46132e-05	2.52629	0.000177426
F6WAB3_MACMU	Transmembrane emp24 domain-containing protein 9		2472800	184210		159890	117210	82790	77292	205640	222480	157770	349660	433590	482250	-0.896384	0.0230809	0.182839	0.446692	1.29385	0.0161208
F6WGW5_MACMU	Arachidonate 12-lipoxygenase, 12R type	ALOX12B	471650	44215	47248	46236	24383	21566	24562	34579	34945	31530	50284	62689	49409	-0.965598	7.02591e-05	-0.446392	0.000956785	0.237874	0.133517
F6WLY4_MACMU	Glutamine synthetase	GLUL	5694900	163170		188150	314530	257690	393570	139720	131990	216150	1082600	1307600	1499700	0.873961	0.0662605	-0.111281	0.740527	2.88391	0.00554175
F6WR25_MACMU	Basic leucine zipper and W2 domains 2	BZW2	191240					6881.9	4891.2				47729	79169	52570	10				10
F7DW30_MACMU	Uncharacterized protein	YWHAQ	419470							72125	72699	116090		158550				10		10
F6WSZ1_MACMU	Uncharacterized protein		2175400	131210	107590	148220				141830	275190	154610	530010	549410	137350	-10		0.562674	0.235265	1.65258	0.109376
F6WW02_MACMU	ATP binding cassette subfamily C member 1	ABCC1	44628						7853.7	11823	6471.6			8546.2	9933.7	10		10		10
F7ABM9_MACMU	Plectin	PLEC	180700		1098.8	1428.7	5935	3240	5790.5	14088	16175	15962	38646	35490	42842	1.98089	0.0465279	3.60793	0.000497223	4.94742	0.000839543
F6XC62_MACMU	Acetyl-CoA acetyltransferase 1		299940		16069			16246	19096	51406	64188	40393	29700	34885	27957	0.137104	0.633488	1.69411	0.120566	0.940866	0.0709492
F6XFG9_MACMU	14-3-3 protein beta/alpha		181860											74923	106930					10
F6XFK1_MACMU	Collagen type IV alpha 1 chain	COL4A1	91475	6006.4		5009.9	4148.7	4699.8	4240.5	7311.6	12757	12296	7947.5	14409	12650	-0.336247	0.0768139	0.969814	0.103589	1.08302	0.0919127
F6XLR8_MACMU	14-3-3 protein gamma		4923800	72115	42882	53647	230120	200880	225610	740280	712950	767870	451330	583380	842740	1.96106	0.000199311	3.71922	2.86552e-06	3.47672	0.00781146
F6XM83_MACMU	Uncharacterized protein		1881700							143180	374640	401010	325580	351120	286170			10		10
H9ENP5_MACMU	Proteasome subunit alpha type		811530	62399	89481	79357	34725	20496	30187	62586	58825	63344	58091	192420	59620	-1.43693	0.00556574	-0.323759	0.125644	0.423505	0.592057
F6XQH6_MACMU	Periaxin	PRX	100450			71683		28762								-1.31747		-10		-10
F6XQP2_MACMU	Rab GDP dissociation inhibitor		6890500	484020	534380	512990	227620	230720	233370	776010	947610	1042400	663880	707310	530260	-1.1466	4.46637e-05	0.85297	0.00656605	0.312258	0.0892962
F6XTA5_MACMU	Epoxide hydrolase		282570		11212	16023	17729	9577.9	12391	76187	69166	70281				-0.0413617	0.920933	2.40009	0.00040891	-10
F6XTF7_MACMU	Heat shock protein beta-1		45425000	6515800	6661600	6601600	1191200	1288200	1406600	1980000	1933600	1267400	5560200	5292200	5727200	-2.34761	2.44488e-07	-1.93267	3.16226e-05	-0.25456	0.00133397
F6XY31_MACMU	Small nuclear ribonucleoprotein Sm D1	SNRPD1	3542700						36899	987270	1183700	1334800				10		10
F6Y3Q6_MACMU	Succinate--CoA ligase [GDP-forming] subunit beta, mitochondrial		1627000	15524	6880.5		31776	23871	27748	149680	185750	139270	320670	282400	443410	1.31121	0.0319664	3.82019	0.00413131	4.96065	0.0125907
F6YH72_MACMU	Elongation factor 1-alpha	EEF1A2	698210				39788	33164		191740	156090	125300		60879	91252	10		10		10
F6YLT5_MACMU	Growth hormone-inducible transmembrane protein		1917200	200040	204150	220590		122730		132010		294500	269880	228670	244580	-0.762898	0.0208792	0.0341938	0.93999	0.250266	0.0435404
F6YQX3_MACMU	DEAH-box helicase 15		250990					12040	18970	76566	78445	64964				10		10
F6YS66_MACMU	Filamin B	FLNB	111200	5039.6	4234.7	7446.7	2241.1	4391.3	2686	3263.9			30922	33003	17970	-0.843507	0.101853	-0.77203	0.353983	2.29211	0.0106149
F7EV32_MACMU	Complement C3	C3	344020										94532	123570	125910					10
F6YWS9_MACMU	Alpha-2-glycoprotein 1, zinc-binding	AZGP1	19264000	1405500	1872600	1960800	1191700	779640	447610	1228800	1152000	1373600	1731000	2911900	3208900	-1.11488	0.0270362	-0.480682	0.0548078	0.58376	0.145762
F6YY71_MACMU	Aldehyde dehydrogenase 1 family member A1		21605000	499890	561800	442530	671110	783630	822300	2747500	2656300	2865100	2951500	3226600	3376800	0.598144	0.0106256	2.45868	5.39906e-06	2.66723	3.17451e-05
F6Z097_MACMU	Acyl-CoA dehydrogenase short/branched chain	ACADSB	234200										39679	34727	159790					10
F6Z0R5_MACMU	Haptoglobin precursor	HP	964050	27449									264880	298230	373490	-10		-10		3.50765	0.0473173
F6Z1X9_MACMU	H1 histone family member X		775160										210070	280330	284760					10
VATG2_MACMU	V-type proton ATPase subunit G 2	ATP6V1G2	640290				51837	42107	52042				155050	193330	145930	10				10
F7HLL9_MACMU	s		5896100	67787	152630	238070	175010	180600	146360	438870	456830	408880	1087200	1217900	1325900	0.13072	0.78749	1.50863	0.00526436	2.98541	0.000237011
F6ZD63_MACMU	Proliferating cell nuclear antigen		246380						14627				80219	75135	76403	10				10
F6ZE38_MACMU	Plakophilin 1	PKP1	3919300	461770	570430	613710	113740	102510	106390	253030	287010	354220	213750	416960	425800	-2.35089	0.000623781	-0.880119	0.00979636	-0.639579	0.0763464
F6ZFI9_MACMU	Ras homolog family member G		332130					44472	34145				121770		131740	10				10
F6ZGT2_MACMU	Uncharacterized protein	LOC697008	183420							84494		98928						10
F7GMW9_MACMU	Heterogeneous nuclear ribonucleoproteins C1/C2	HNRNPC	12056000	676710	306820	476650	333050	195830	422120	1736900	1606300	1590500	1542700	1622000	1546800	-0.618629	0.247752	1.75652	0.000576138	1.69004	0.000594454
F6ZQ04_MACMU	NOP58 ribonucleoprotein		265160	26485	29415	37080		7672.6		29343	31549	47150	32120	24344		-2.01417	0.0661802	0.2166	0.478737	-0.134627	0.619426
F6ZSZ2_MACMU	Kinesin family member 14	KIF14	1781900	63638	72661	70761	56493	60945	50545	145920	161160	163490	291180	338490	306600	-0.301734	0.0330483	1.18436	0.000140145	2.17688	6.82934e-05
F7A1P8_MACMU	MICOS complex subunit MIC60	IMMT	1961300000	173820000	152670000	174640000	146960000	170300000	171680000	140290000	155710000	162120000	161800000	164980000	186320000	-0.0355275	0.725161	-0.129459	0.212647	0.0340551	0.724106
F7A670_MACMU	Keratin 15	KRT15	151700	27152		29743			9742.2				24237	20039	40791	-1.54598	0.0760052	-10		-0.0046648	0.991802
F7FH82_MACMU	Ribosomal protein S3	RPS3	14834000	486650	565930	570240	538090	646950	649850	2358400	2288400	2356400	1370700	1506700	1496000	0.177191	0.197037	2.10951	9.29607e-07	1.43025	5.81549e-05
F7CGD2_MACMU	Uncharacterized protein		14829000	219100	279450	208770	625220	588790	631320	1788200	2041900	2118800	1864400	2227400	2235900	1.38344	0.00012322	3.07219	6.8892e-05	3.16125	0.000113324
F7AE78_MACMU	Platelet-activating factor acetylhydrolase IB subunit alpha		846430	12560		61409	32953	38189	48222	90773	80928	59023	124130	79212	219030	0.105413	0.892623	1.05621	0.165369	1.92856	0.162071
F7B777_MACMU	Keratin 2	KRT2	93977										24890	35434	33654					10
F7ALL9_MACMU	Uncharacterized protein		3517500		148910	99269	310190	24798	272870	596390	604490		493850	376580	590170	0.707391	0.550451	2.27464	0.00277567	1.97215	0.0213395
F7ALW8_MACMU	RB binding protein 6, ubiquitin ligase	RBBP6	379860	32247	19225	30550	13202	14516	14331	32459	28457	33074	47789	58698	55310	-0.963939	0.031566	0.196496	0.409613	0.980102	0.00694219
F7AM94_MACMU	Ribosomal protein S21	RPS21	4414700										1352400	1653200	1409100					10
F7AMR7_MACMU	Ribosomal protein	RPL10A	9571300	390040	371120	471650	30770	37562	45823	1624100	1508000	1995800	1059500	792720	1244400	-3.43288	0.000279078	2.05642	0.000987993	1.32874	0.00993382
F7AN89_MACMU	Heterogeneous nuclear ribonucleoprotein L isoform a		1878700	28599	97298	86308	64875	37590	75434	204390	217780	197180	275850	224630	368790	-0.2544	0.659953	1.5453	0.00359129	2.03435	0.00977956
F7AQF2_MACMU	Uncharacterized protein		5668700		50140	46522	104290	145400	117970	610690	562990	605700	1046800	1344500	1033700	1.34239	0.0178168	3.61732	0.000102033	4.56205	0.00360807
F7AQQ3_MACMU	Karyopherin subunit beta 1	KPNB1	111130				9186.1	11498	11142	14269	11103	20027		11430	22470	10		10		10
F7ASZ9_MACMU	Serpin family B member 5	SERPINB5	2403300	31394		24200	206040	151150	191580				554400	630060	614440	2.71824	0.00539749	-10		4.43108	0.00031197
HBB_MACMU	Hemoglobin subunit beta	HBB	1099900		98947	81515	86671	61517	111210			37233	99691	394460	128630	-0.0614902	0.860123	-1.27704	0.176663	1.20207	0.404565
F7AW94_MACMU	Elongation factor 1-alpha		83317000	2556100	3187300	2925600	1670500	2392200	2791400	10608000	12070000	17952000	8004100	9218300	9940900	-0.338898	0.182589	2.22861	0.00909657	1.64772	0.000486652
F7AWJ2_MACMU	Uncharacterized protein	NPM1	4153000	208020	228940	189830		33222		823830	522850	745270	597930	416690	386410	-2.65281	0.0161421	1.73879	0.00578242	1.16043	0.0182729
F7B1L6_MACMU	Dynein light chain roadblock		395840										139160	142840	113840					10
F7B786_MACMU	Cytokeratin-1	KRT1	137230											29793	107440					10
F7FBJ0_MACMU	Uncharacterized protein		17683000	171300	162190	336120	312390	367540	441660	4650700	6113100	2586100	753040	726650	1062500	0.744152	0.0904028	4.31736	0.0145522	1.92468	0.00685085
F7BA25_MACMU	Core histone macro-H2A		1761600		37178			93640	40294	161550	171290	150400	363040	431960	312250	0.849001	0.635402	2.11526	0.00935684	3.31143	0.0410238
F7BC73_MACMU	Uncharacterized protein	LOC711690	740810				43339	59336	58331	169790	138530	158280	113200			10		10		10
F7BG13_MACMU	Heterogeneous nuclear ribonucleoprotein H2	LOC703365	1438400	35841	38942	38013	23755	17488	18430	166200	96050	98800	257250	350120	297460	-0.918566	0.00119895	1.67848	0.0226651	3.00393	0.000604666
F7BKH1_MACMU	Actin-related protein 2/3 complex subunit	ARPC1B	1848200	65454	62262		30103	35706	38645	271190	309140	304900	223430	255300	252090	-0.875034	0.00350745	2.20815	0.00065942	1.93161	0.000843844
F7BM66_MACMU	60S acidic ribosomal protein P2		27206000	224590	218010	631740	599820	530640	611410	902270	842200	917960	7047500	7044000	7635300	0.697186	0.185004	1.30929	0.01886	4.33795	8.71343e-06
F7BS31_MACMU	Myosin heavy chain 14	MYH14	688990	25103	46394	29374	41728	30206	18445	53579	55258	124750	79031	94295	90829	-0.158452	0.727418	1.21145	0.143212	1.38887	0.00241258
F7BSH9_MACMU	Serine and arginine rich splicing factor 3	SRSF3	2209700	167850	89482	142840	36484			163140	217210	292090	372780	425930	301930	-1.87032	0.170976	0.748785	0.107856	1.45965	0.00544561
F7BY21_MACMU	Histocompatibility minor 13		4515200	116690	125560	127070	243440	104250	297580	426540	574610	539420	724100	515570	720350	0.805032	0.185958	2.06052	0.000953223	2.40793	0.00153974
F7BYT3_MACMU	Phosphatidylethanolamine-binding protein 1	PEBP1	2905400	146270	136360	156630	138950	98745	128660	57805	154930	216770	489750	596060	584460	-0.261833	0.144024	-0.0324002	0.947756	1.92693	0.000275806
F7BYZ5_MACMU	Lactotransferrin isoform 1		943760	27284	47933	16880	182270	191150	200860	18004	53735	44363	60377	60379	40518	2.64053	0.000109767	0.334167	0.599714	0.808288	0.110268
F7C225_MACMU	Retinol dehydrogenase 11 (all-trans/9-cis/11-cis)		855350	56834	45681	83126	24826	24810	34280	120110	111770	92971	107770	153180		-1.1455	0.0424534	0.807263	0.027589	1.07622	0.0535762
F7C322_MACMU	60S ribosomal protein L4		13282000	598660	645900	628800	776040	938050	896720	1418900	997980	1889200	1363000	1447000	1681600	0.478869	0.00824844	1.20075	0.0346539	1.2616	0.000822576
F7C3R1_MACMU	78 kDa glucose-regulated protein		7747600	330700	508750	389030	332280	328440	406110	398640	556940	766340	1057900	1328700	1343800	-0.203544	0.406813	0.487144	0.238046	1.60246	0.00144365
F7C7H6_MACMU	Apoptosis-inducing factor 1, mitochondrial isoform 1		2442900	69614	78713	87491	46585	36638	54113	275890	336140	300920	302080	393280	461400	-0.779964	0.0104842	1.95286	0.000244144	2.29434	0.00271492
F7CA88_MACMU	Ribonuclease/angiogenin inhibitor 1	RNH1	1022600	17202	16993		18926	22183	43291	105180	77811	85561	175780	219650	239980	0.718495	0.34455	2.38838	0.00627055	3.63087	0.00413403
F7CGV7_MACMU	Nebulette	NEBL	3200600	40758	146530		2315.2		3306.3	149150	176960	202680		161880	2317000	-5.05816	0.228034	0.912474	0.158256	3.72636	0.399499
F7CIV3_MACMU	Transglutaminase 3	TGM3	3262300	271570	236380	226480	98668	120360	135760	392050	302060	303160	442230	168650	564940	-1.04967	0.001901	0.441359	0.0557606	0.67897	0.280216
F7CKJ2_MACMU	Coronin	CORO1B	928430				35423	26695	34820	142650	222680	101740	111230	111300	141900	10		10		10
F7CS07_MACMU	High mobility group AT-hook 1		13692000	382950	505000	325810	239890	204210	239410	2040200	2367900	2777500	1510100	1446400	1653100	-0.828449	0.0309637	2.56563	0.000822737	1.92516	0.000150585
F7CUZ1_MACMU	Methylcrotonoyl-CoA carboxylase 1	MCCC1	1066200000	60951000	58216000	67783000	26822000	31570000	29065000	112860000	120100000	130730000	130870000	143310000	153900000	-1.09601	0.000464946	0.960057	0.000571961	1.19523	0.000374075
F7CV42_MACMU	Hydroxysteroid 17-beta dehydrogenase 10	HSD17B10	3141300						8255.2	83388	490450	371060	646600	857500	684060	10		10		10
F7CVI4_MACMU	Isoleucyl-tRNA synthetase 2, mitochondrial	IARS2	181570		11420	7538.5	8517.1	6665	8642.6	21233		19350	29255	32164	36779	-0.255349	0.423954	1.09803	0.0375723	1.78789	0.00526508
F7CZ86_MACMU	Heat shock protein family A (Hsp70) member 1 like	HSPA1L	1101000	11478	10227	34836	16869	6958	21299	35049		31257	287620	387900	257510	-0.325338	0.695962	0.814805	0.263675	4.04455	0.00190735
F7D0N2_MACMU	40S ribosomal protein SA	LOC708140	1713500							185430	181830	188530	414550	360510	382650			10		10
F7D1C5_MACMU	Carbonyl reductase 1	CBR1	1784200					11684	15493	70333	244330	252860	398060	194260	597150	10		10		10
F7D2H1_MACMU	Annexin		25489000	1356200	1411100	1400100	446010	460080	660810	1666000	2464200	1313200	5416600	3887400	5007200	-1.41123	0.000263722	0.38536	0.280167	1.77993	0.001785
F7D4F0_MACMU	Uncharacterized protein		1590000	37105	45575	40108	49948	58977	56202	74344	64025	62732	275220	270670	555100	0.427406	0.0179443	0.711751	0.00415617	3.16456	0.0256921
F7D5P2_MACMU	Serpin H1		1812900	21361	37390	40954				249120	323990	461830	231350	145120	301780	-10		3.37574	0.00759127	2.76608	0.0134784
F7DAS0_MACMU	Transcription elongation factor B polypeptide 1	ELOC	3646600			130280					345910	490130	891940	838840	949520	-10		1.68196	0.260711	2.77774	0.00694208
F7DB43_MACMU	Desmocollin 3	DSC3	1537000	125450	143550	144610	51111	44718	53712	137690	127010	129200	148320	216830	214830	-1.46773	0.000201623	-0.0704416	0.402246	0.487732	0.0764329
F7DC09_MACMU	Ribosomal protein L7	RPL7	19149000	589560	685160	1010600	1039600	1074100	1229300	2446400	2485500	2827900	2036200	1756300	1968600	0.548747	0.0656727	1.76362	0.000486899	1.33395	0.0016228
F7DE20_MACMU	Aspartic peptidase retroviral like 1	ASPRV1	5594900	538320	452540	412670	158280	117510	158410				1001900	1476300	1278900	-1.69263	0.00121522	-10		1.42056	0.00530853
F7DFY1_MACMU	Crumbs 1, cell polarity complex component	CRB1	660320							335610	135940	170790		17986				10		10
F7DGH1_MACMU	Transmembrane protein 43	TMEM43	183360		13568	9902.2				39811	37647	46731	10870	15316	9515	-10		1.81867	0.00434834	0.0201718	0.954074
F7DHR8_MACMU	Serotransferrin precursor		3379800	65697	85826	68542	108640	99053	132110	16395	18614		882290	858000	1044600	0.626769	0.0267111	-2.06717	0.00638682	3.66162	0.000131077
F7DI51_MACMU	Protein S100		4110600	61242	131350		110360	131080		361590	386600	397730	814900	751380	964380	0.326117	0.572806	1.98792	0.00234895	3.13093	0.00316387
F7DIX8_MACMU	Hydroxyacyl-CoA dehydrogenase		1499300				76497	77832	118670	63404	255170	294840	195770	232770	184300	10		10		10
F7DLR1_MACMU	Cystatin-B		6182800	179740									1890300	2100100	2012700	-10		-10		3.47676	0.00443449
F7HT30_MACMU	D-3-phosphoglycerate dehydrogenase	PHGDH	983640	35311	59491	54751	38779	37874	49762	66803	35918	40903	117150	215210	231690	-0.242489	0.406706	-0.05836	0.878158	1.91517	0.019361
F7DUC8_MACMU	Receptor for activated C kinase 1	RACK1	10405000	201160	217100	261050	500320	419420	576530	895470	1070800	886180	1627200	1754300	1995400	1.13923	0.00504396	2.07006	0.000319904	2.98463	0.00013867
F7DV06_MACMU	Chaperonin containing TCP1 subunit 6A	CCT6A	1899400	25258	11579	40869	43617	57500	48010	87192	107010	185480	437830	380740	474280	0.940444	0.0645005	2.28869	0.0320271	4.05639	0.000142444
F7DV33_MACMU	40S ribosomal protein S8	RPS8	26828000	981950	1090900	983810	1262400	1177700	1414300	2965100	3652100	4062100	2983300	2952200	3302600	0.33455	0.0270708	1.80479	0.00139553	1.59564	6.23591e-05
F7DYE3_MACMU	Serine/arginine-rich splicing factor 4	SRSF4	776270	79558	119740	61726				179620	102120	143360	46154	44003		-10		0.70362	0.124513	-0.948709	0.154874
F7E161_MACMU	Bifunctional aminoacyl-tRNA synthetase		463750	13895	22954	31442	20669	23207	25067	43305	35471	48801	57316	60535	81084	0.0137086	0.96881	0.901601	0.0362048	1.54253	0.0084239
F7E457_MACMU	Calcium-transporting ATPase	ATP2B1	1596200	92800	61433	89646	81574	72919	95735	215330	185930	250280	132050	185170	133280	0.0370777	0.868424	1.41769	0.00299282	0.885362	0.0268122
H9H3J2_MACMU	Enolase 3	ENO3	5155200	116040	236890	126310	260400	258540	275670	381340	431410	325790	797060	803330	1142500	0.729499	0.0545991	1.24836	0.0111524	2.51688	0.00331761
F7HT50_MACMU	V-type proton ATPase catalytic subunit A		34118	34118												-10		-10		-10
F7E821_MACMU	Gamma-glutamylcyclotransferase isoform 1		16114000	1240900	865110	1299400	374890	508980	520120	730460	775730	1118500	2998000	2773900	2908200	-1.2783	0.00974922	-0.375681	0.228248	1.34988	0.000309701
F7ED88_MACMU	Arginyl-tRNA synthetase, cytoplasmic		571930	9477.9	20641	12267	29979	15778	17022	84886	56861	33858	66991	105300	118870	0.566698	0.294906	2.05068	0.0426076	2.78016	0.00643528
F7EFD7_MACMU	Eukaryotic translation initiation factor 2 subunit 1		486820	28517	30465	26849	11956		14082	63787	97357	61176	34642	66125	51863	-1.13592	0.00214963	1.37307	0.0176937	0.830468	0.0719482
F7EFL5_MACMU	Insulin-degrading enzyme	IDE	610010	20957	23658	30628	22958	22480	26065				156440	133180	173650	-0.0735536	0.707469	-10		2.62222	0.000430422
F7EG13_MACMU	Coiled-coil domain containing 54	CCDC54	1325000	171330	169710	199250	34537	30584	37445	164260	145860	175770	62838	66442	67000	-2.39718	0.000118141	-0.153104	0.234143	-1.46082	0.000290312
F7EGP4_MACMU	Profilin	PFN2	984970					116260		104330	105990	104230	168930	153150	232080	10		10		10
F7EHQ6_MACMU	TNF receptor associated protein 1	TRAP1	179600				5002.3	6633.2	4971.8	31684	27262	33685	17701	25990	26669	10		10		10
F7EHZ7_MACMU	Coatomer subunit alpha	COPA	883170	54285	53081	61918	46201	41480	44926	85112	65494	45082	108110	126780	150710	-0.352289	0.0170056	0.20911	0.500018	1.18766	0.00466211
F7ELD6_MACMU	Elongation factor Tu		8143000	261290	241950	153470	189560	194910	242840	849940	1254500	1412600	1273200	1093200	975470	-0.0660779	0.805541	2.42103	0.00504944	2.34733	0.000644053
H9H5I2_MACMU	Uncharacterized protein		26862000	1037300	1022600	1009600	1045100	961980	1079000	3523300	3196600	3536100	3309200	3616700	3523900	0.00777179	0.884378	1.74039	2.76441e-05	1.7674	1.13344e-05
F7ENH5_MACMU	ATP binding cassette subfamily C member 4	ABCC4	164530	5862.3	9454.4	8775.1	2591.5	3173.7	4946.4	19092	13330	23311	21524	27614	24852	-1.16937	0.0271422	1.20999	0.0270945	1.61879	0.00131854
F7ENR1_MACMU	Sulfurtransferase		404420									219130	75361	45760	64169			10		10
F7ENS4_MACMU	Retention in endoplasmic reticulum sorting receptor 1	RER1	141720									141720						10
F7ES75_MACMU	60S ribosomal protein L13	RPL13	17829000	391910	423780	324100	769180	753290	769890	2231900	2161600	3066300	2600900	2333400	2002800	1.00807	0.000211152	2.71037	0.00195821	2.60556	0.000386281
F7ESN9_MACMU	B cell receptor associated protein 31	BCAP31	31682000	2168000	2073400	2164600	1546300	1778700	1897400	2840200	2891700	3622600	3383600	3437000	3878100	-0.294711	0.0214954	0.546237	0.0181301	0.73994	0.000858985
F7ESV5_MACMU	40S ribosomal protein S23		17669000	490590	546610	634920	280300	255520	296940	2650500	2871300	2698900	2229700	2523200	2190300	-1.00571	0.00305666	2.29758	1.02488e-05	2.05392	0.000100258
F7ESY5_MACMU	Nicotinamide phosphoribosyltransferase	NAMPT	109640										27838	35666	46132					10
F7ET33_MACMU	HAUS augmin like complex subunit 7	HAUS7	179300			26842							56013	48722	47725	-10		-10		0.920904	0.0443459
F7ETJ8_MACMU	Galectin		3427600		40201	45233	30145		41604	462330	617820	468330	514530	654000	553410	-0.251852	0.388318	3.59494	0.00550532	3.74812	0.00219395
F7HPI4_MACMU	Calmodulin binding transcription activator 2	CAMTA2	8110300	484920	568890	535250				687750	600700	1026100	1254100	1441000	1511700	-10		0.542558	0.140944	1.40455	0.000413487
F7EUS3_MACMU	Integrin beta	ITGB1	761530	22591	24780	30954	16644	18390	10864	51359	74193	86052	159420	120180	146110	-0.771042	0.0330412	1.43382	0.01329	2.44233	0.000602612
F7EV45_MACMU	Voltage dependent anion channel 2		28075000	969450	1031800	1064800	916830	833020	897550	3292200	2375200	1261700	4716300	5530700	5185600	-0.211805	0.0208656	1.17629	0.0935951	2.33153	6.48453e-05
F7EW13_MACMU	Serpin family B member 12	SERPINB12	13741000	2116100	2508200	2616000	382130	322400	372960	1352200	1419500	751790	630930	715780	553340	-2.74837	0.00017808	-1.03904	0.00899077	-1.93001	0.000362138
F7EXB8_MACMU	Programmed cell death 11	PDCD11	81634		3480.9		3832.5	4047	4688.4	8381.7	10627	10926	9692.3	12670	13287	0.267249	0.302232	1.51932	0.0560028	1.77138	0.0632362
F7EZT6_MACMU	Endoplasmin precursor	HSP90B1	4362700	38109	50406	77882	184970	185350	214320	438750	446290	514020	660860	720360	831370	1.81292	0.000795564	3.07176	0.000103488	3.73303	0.000185396
F7F0E8_MACMU	Pyruvate kinase	PKM	5619200	216230	292680	205140	394300	396800	343800	770140	746650	707440	525100	468590	552310	0.668468	0.0124646	1.63921	0.00010824	1.11444	0.00168623
F7F1D7_MACMU	ADP ribosylation factor like GTPase 8B		6444600	519550	170070	305050	87674	42967	189430	632040	1082300	947820	692930	991710	782990	-1.63583	0.111804	1.42031	0.0295936	1.31084	0.0219444
F7HM15_MACMU	Actin, alpha 1, skeletal muscle	ACTA1	9359500	365310	371800	129750	27177	76157	76811	1180900	1265100	1381300	1708800	1473600	1302700	-2.26664	0.0480488	2.14246	0.000559443	2.37127	0.00105703
F7F2A5_MACMU	Vinculin isoform VCL		1067000	87309	105930	102840	47207	51033	57039	64596	51715	57111	141320	110550	190380	-0.931119	0.00187641	-0.771695	0.00399165	0.57888	0.111643
F7F380_MACMU	Prosaposin	PSAP	9234600	144540	213460	194370	251490	238250	187770	704470	453220	445990	2013400	2041700	2345900	0.294607	0.214046	1.53768	0.0160198	3.53459	5.61779e-05
F7F3L5_MACMU	Calmodulin	LOC717686	7804400	393920	399480	470760	480910	403400	443260	114530	248820	169110	1548400	1501700	1630100	0.0706089	0.56075	-1.24743	0.00616267	1.88839	1.44117e-05
H9H450_MACMU	Alcohol dehydrogenase	NASP	7592800	95685	67278	62730	58198	56390	62340	2212000	1632600	2070200	365710	373520	536130	-0.351199	0.195156	4.7119	0.000408537	2.49847	0.0034566
F7F6H0_MACMU	Peroxiredoxin-6		5298200	74388	145540	86059	122750	137240	153980	479940	441150	538020	974880	1032000	1112200	0.436056	0.205098	2.25355	0.000423991	3.34958	3.27876e-05
F7F8G8_MACMU	Protein S100	S100A9	117470000	18448000	9951400	6619600	5468600	6116300	6965500	2332700	3409700	4676300	19766000	11427000	22288000	-0.916688	0.196716	-1.74896	0.0841589	0.610889	0.270224
F7FH37_MACMU	Tripeptidyl peptidase 2	TPP2	50881					4455.2				12639	11079	12270	10436	10		10		10
F7FHW4_MACMU	Fibronectin 1	FN1	6442600	476670	509880	499210	280790	268410	219910	786510	813640	760500	602990	625760	598320	-0.949939	0.000340483	0.667983	8.8666e-05	0.298331	0.000925424
F7FK98_MACMU	Chaperonin containing TCP1 subunit 7		2403500	59339	23546	51875	40039	94678	141770	353900	375090	328170	369240	377190	188650	1.03682	0.206312	2.97173	6.02966e-05	2.7947	0.0129826
F7FKY6_MACMU	Major vault protein	MVP	909810	46461	26237	24368	45456	39459	48827	52208	105950	106430	97393	163230	153790	0.462415	0.182321	1.44671	0.0446488	2.09403	0.00824054
F7FLE3_MACMU	Interleukin enhancer binding factor 3		255520				23029	23386	23243			13039	48819	58853	65153	10		10		10
F7FLQ1_MACMU	Rab GDP dissociation inhibitor		1468600		41520		18531	21271	23589	134850	222920	141230	292290	324600	247750	-0.974491	0.0199469	2.0022	0.158692	2.79526	0.0311073
F7FMQ2_MACMU	Calreticulin precursor	CALR	3645700	80321	51098		26006	22531		368060	500330	324440	754420	949730	568750	-1.43702	0.106341	2.59718	0.0171989	3.52733	0.0166494
F7H6F6_MACMU	Uncharacterized protein		16396000	142090	83399	250430	211980	166170	176100	1927100	1862500	2172800	3052300	3126900	3223800	0.219821	0.634759	3.64711	6.73049e-05	4.30433	1.79958e-06
F7FP94_MACMU	Calcyclin binding protein		1420700				31137	95400	106180	107160	97508	177820	132170	344070	329210	10		10		10
F7FRK6_MACMU	Trifunctional enzyme subunit alpha, mitochondrial	HADHA	2054300	41106	30563	52701	35465	24072	37288	231010	247850	433320	306440	316010	298450	-0.361187	0.294302	2.87468	0.0157054	2.88841	5.32756e-06
F7FS54_MACMU	Golgin B1	GOLGB1	60677	8089.9	12128	8986.9	2448.2	1849.8	2050.3	3657.8	2876.8	6555.9	3411.2	4473.5	4148.2	-2.20176	0.00352452	-1.15769	0.0317228	-1.27922	0.0105875
F7FSH5_MACMU	Tripartite motif containing 13	TRIM13	4418800							424490	289000	278140	1688300	861840	877070			10		10
F7FSM6_MACMU	Histone acetyltransferase	KAT6A	481820							146640	221840	113340						10
F7FST1_MACMU	Apolipoprotein D		6664300	318500	328640	423740	678860	681500	720750	162290	131120	130830	986090	1135400	966480	0.958556	0.000739266	-1.33584	0.00356746	1.52786	0.000436521
F7FU95_MACMU	Leucine rich pentatricopeptide repeat containing	LRPPRC	996360	6447.5	16358	28003	29135	22348	31148	104090	99063	120010	175650	183750	180350	0.701613	0.192439	2.66912	0.000513467	3.40915	1.65178e-05
F7FVR3_MACMU	Vesicle amine transport 1	VAT1	2448400	27767	118290		89856	120760	81968	255910	253420	279110	272150	465730	483440	0.417357	0.555555	1.84751	0.0126506	2.47888	0.0376253
F7FVX9_MACMU	Cell division control protein 42 homolog isoform 1	CDC42	7396100	142290	175990	170670	276130	240870	285920	764310	1417400	1927800	353310	1641400		0.715569	0.00370434	3.07121	0.0231159	2.61338	0.180704
F7G9I6_MACMU	G protein subunit beta 1	GNB1	2378900	159030	98807	73541	132660	110380	124780	357630	228090	261900	293600	320040	218470	0.150522	0.666809	1.35494	0.0205994	1.3283	0.0135381
F7FYX9_MACMU	40S ribosomal protein S27	RPS27L	3718400						90613	699400	827010	1026000	614640	460740		10		10		10
F7G5W7_MACMU	Uncharacterized protein	LOC706496	523880							209650	175770		138460					10		10
F7G8J6_MACMU	Signal peptidase complex subunit 3	SPCS3	969690		92552	120500		47318	51194			82837	186860	171330	217090	-1.11283	0.0556638	-0.362858	0.506841	0.848096	0.0244327
F7GAB7_MACMU	Pre-mRNA processing factor 19	PRPF19	958460				27617	26665	61171	84475	51283	66516	102730	252880	285130	10		10		10
F7GCN8_MACMU	Filamin A	FLNA	3799000	80331	100790	90809	142680	137400	152080	343400	347830	349820	592040	696470	765350	0.66833	0.0018584	1.93673	2.04934e-06	2.91703	0.000304183
F7H0I6_MACMU	Proteasome 26S subunit, non-ATPase 6	PSMD6	1284700	25270	45579	31328		10495	11105	83095	165150	131450	240720	277680	262820	-1.657	0.0580539	1.89377	0.0196683	2.93466	5.14662e-05
F7GGR8_MACMU	Envoplakin	EVPL	618430	52112	53465	57344	41408	45146	44688	33351	33202		82880	73444	101380	-0.311943	0.00574593	-0.706634	0.00190482	0.661542	0.019397
F7GIK6_MACMU	DNA-(apurinic or apyrimidinic site) lyase		1736600		34041		54726	87816	117440		38290	53133	285820	531860	533520	1.3481	0.283508	0.425284	0.530708	3.72586	0.127132
F7GIV7_MACMU	6-phosphogluconate dehydrogenase, decarboxylating	PGD	2328600							128550	135360	127700	579630	674030	683350			10		10
F7GLJ4_MACMU	ATPase H+ transporting V1 subunit B2		156330					14169					49953	44375	47831	10				10
F7GNE4_MACMU	Catenin beta-1		891330	5827.7		75532	95094	109860	124400	80338	110320	87821	69200	56985	75958	1.43229	0.0914937	1.19022	0.164322	0.728027	0.394807
F7GNF6_MACMU	Thyroid hormone receptor-associated protein 3		424070	15412	46281	36695	2298	2775.7	3542.7	6138.7	3935	97546	58394	73743	77314	-3.51333	0.030562	0.129388	0.928381	1.09006	0.0266779
F7GNS6_MACMU	Proteasome subunit beta type	PSMB1	2477800	200020	140460	358050	85014	19820	65085	80348	82073	98424	290040	524740	533720	-2.03947	0.05994	-1.42113	0.0887731	0.948962	0.102895
F7GPG0_MACMU	ATP binding cassette subfamily E member 1		337110	11787	27484	16810	16450	12280	22641	26312	39004	41821	26049	44334	52135	-0.126558	0.790235	0.933873	0.062596	1.12741	0.0698488
F7GPU5_MACMU	Tumor susceptibility 101	TSG101	2977300	458940	259300	282230	113720	115350		355680	443130	398130	102080	52359	396340	-1.54185	0.0744844	0.258673	0.389657	-0.861132	0.294957
F7GPY9_MACMU	Pyruvate kinase	PKM	83129000	3202500	3874800	3505600	3705200	3261600	3525900	10594000	11844000	12410000	8478700	8702500	10024000	-0.0123491	0.903639	1.71934	0.000143818	1.36215	0.000438882
F7GQS1_MACMU	Tubulin beta chain	TUBB	22993000	1102000	736210	1114700	285630	364860	432400	1432900	3296000	4580600	2152400	3449700	4045800	-1.44725	0.00895157	1.65657	0.0831458	1.70808	0.017574
F7GQT0_MACMU	Serine/arginine-rich splicing factor 7	SRSF7	4275100	100480	186930	160100	547710	57503	572490	187990	140060	1676200	153630	235780	256200	1.39598	0.224622	2.16307	0.362146	0.528743	0.177816
F7GQT7_MACMU	Uncharacterized protein	RPL30	8667300	174670		159470	240590	298230	337730	1092800	644200	1441400	1243900	1345600	1688600	0.806421	0.0426105	2.66481	0.0578847	3.09348	0.00542382
F7GRR5_MACMU	Small nuclear ribonucleoprotein E		4183600	372870	311590	346180	428640	339830	317960		503260	519640	1043600			0.0760547	0.651935	0.574087	0.00578442	1.60299	0.00255849
F7GS38_MACMU	Tropomyosin alpha-3 chain isoform 5		6308700	729850	845010	796270	182400	186450	182430	306010	245710	237990	636030	1096300	864220	-2.10472	5.40528e-05	-1.58618	0.000185959	0.131021	0.612539
F7GS66_MACMU	Aminoadipate-semialdehyde dehydrogenase-phosphopantetheinyl transferase		4766900			654910	446590			615270	813170	876400	623460	737060		-0.552346		0.230336	0.545947	0.0547896	0.839453
F7GSL6_MACMU	Acetyl-CoA carboxylase beta	ACACB	1776800	61278	84811	98994	53244	53175	47662	102960	145080	137390	302320	332210	357710	-0.669581	0.0529976	0.653198	0.0511921	2.01742	0.000213144
F7GSR5_MACMU	POF1B, actin binding protein	POF1B	3423500	268760	347780	183450	7914.4	6857.9	19191	153130	193670	244320	581980	625630	790840	-4.55793	0.00583529	-0.436531	0.268956	1.32083	0.00731183
F7GST0_MACMU	Heat shock protein 90 alpha family class B member 1		31513000	682820	764810	795850	1299300	1002800	936660	3896200	4137600	4518700	4379600	4303100	4795500	0.529703	0.0464905	2.48416	4.87193e-05	2.58682	1.81608e-05
F7GTL2_MACMU	Multidrug resistance protein 1	ABCB4	1733000	31660	17384	61002	105590	91339	119530	225570	235730	269750	175230	163010	237220	1.52391	0.0106079	2.73186	0.000365432	2.38661	0.00414174
F7GTW7_MACMU	Adhesion G protein-coupled receptor F5	ADGRF5	1029600							94161	205800	145950	189270	174780	219620			10		10
F7GU07_MACMU	Alpha-2-macroglobulin like 1	A2ML1	1264400	233410	211150	185780	26208	41632	26154	35454	43755	22659	112980	140350	184880	-2.74549	0.000261723	-2.62943	0.000305909	-0.524508	0.062971
F7GUA1_MACMU	ADP/ATP translocase 2	SLC25A5	9070800	721240	803940	725450	424150	281380	324230	977290	960820	1058800	753410	1038200	1001900	-1.12802	0.00125142	0.413147	0.00356436	0.31175	0.124884
H9FNE6_MACMU	Actin-related protein 2/3 complex subunit 4		4306600	63384		71956	82403	87733	115220	849540	810040	1078700	282980	564210	300430	0.491212	0.135112	3.75365	0.00436533	2.49902	0.0750523
F7GXG1_MACMU	5'-nucleotidase, cytosolic II		304570				12414	10298	15480	37261		41921	63244	67582	56374	10		10		10
F7GY84_MACMU	Sodium/potassium-transporting ATPase subunit beta		2301900		65854	54942	53867	53808	87462	221200	211220	321650	292730	388350	550770	0.106952	0.777386	2.05716	0.0249795	2.76522	0.0367969
F7GY91_MACMU	Uncharacterized protein		1178400				47046	58527	46205	130550	187270	286840	212540	209400		10		10		10
F7GYM9_MACMU	Plastin-3	PLS3	143960				13787	9318.2	8951.7				30595	35134	46180	10				10
F7GYP8_MACMU	Uncharacterized protein	LOC713290	9113500					2550700		1267400	1214600	1571000	1200800	1298100	10902	10		10		10
F7GZH3_MACMU	Caspase 14	CASP14	6648200	795530	885120	800070	198950	259640	299930	268170	117340	438000	744880	740880	1099700	-1.7095	0.000156145	-1.5909	0.00471384	0.0596621	0.789724
F7H0C6_MACMU	Annexin	ANXA2	57933000	4255400	3747200	4172400	1506100	1659800	2153200	6616000	5711700	5806400	6217800	7104100	8983100	-1.19467	0.000804012	0.574783	0.00372271	0.873445	0.0152627
F7H1R6_MACMU	Importin 7	IPO7	107430							18428	12462	17002	20544	19775	19220			10		10
F7H2A5_MACMU	Profilin		129800000	4239500	2787300	3468000	5595700	4552700	6867900	16438000	20167000	18736000	17962000	12600000	16389000	0.697243	0.0512863	2.39867	0.000212157	2.16148	0.00179319
F7H2B1_MACMU	Mitochondrial 2-oxoglutarate/malate carrier protein	SLC25A11	3643700	346470	312130	355590	337610	391170	426630	286630	394190	401880	166220	225170		0.188077	0.180588	0.0943056	0.594013	-0.788687	0.0144535
F7H2H1_MACMU	Protein DB83		1133300	65350	61791	72650	71216	59226	76641	73264	98651	119940	146420	97784	190420	0.0517175	0.70871	0.54676	0.0912844	1.12128	0.0438845
F7H2J6_MACMU	Phosphoserine aminotransferase	PSAT1	128470							48307	50713			29446				10		10
F7H310_MACMU	Cystatin-A		87368000	7463700	6165100	7098800	6729800	5809200	6297500	6613600	5215200		13247000	11108000	11619000	-0.138022	0.25034	-0.224287	0.261864	0.795402	0.0024997
F7H3Z0_MACMU	Aldehyde dehydrogenase 1 family member A3		907690			39817	19559		28197				352440	218690	248980	-0.737703	0.279359	-10		2.7794	0.102136
F7H4P3_MACMU	Proteasome subunit beta		935720			87102	39384	53329	56889	87452	70462	141420	115160	106830	177700	-0.804611	0.0733717	0.196016	0.79494	0.613141	0.410801
F7H508_MACMU	Oxoglutarate dehydrogenase	OGDH	1047700		9537.4	13462	30789	28419	29879	125160	157630	219790	106660	161760	164660	1.36866	0.00178202	3.86472	0.0224414	3.65	0.0121685
F7H512_MACMU	Endoplasmic reticulum stress-response protein 25		209200										65284	80054	63860					10
F7H568_MACMU	Myotrophin		2119200		29345		90433	87713	159310				643880	399370	709180	1.93855	0.217963	-10		4.31514	0.0987241
F7H629_MACMU	Signal recognition particle 9	SRP9	4319500	65681	46048	61645				257940	389170	393080	1214100	976600	915240	-10		2.58489	0.00297748	4.16307	0.000431715
F7H6A2_MACMU	Uncharacterized protein	RPL35	11544000	118920	136560	161030	280440	225300	350730	1139800	983770	1038400	2020400	2085900	3002500	1.04005	0.0186248	2.9244	4.21146e-05	4.09318	0.00215546
F7H6X2_MACMU	Nucleoside diphosphate kinase	NME2	4690700	32179			52830	89505	95842	509280	645830	396560	492770	768940	1607000	1.30288	0.220331	4.0066	0.0780988	4.89318	0.30182
F7H6X5_MACMU	Nucleoside diphosphate kinase	NME2	242200										88938		153270					10
F7H6Z9_MACMU	Cullin-associated NEDD8-dissociated protein 1	CAND1	163710				6754.4	3467.2	3494				50197	53453	46345	10				10
F7H7C5_MACMU	NAD(P)HX epimerase	NAXE	422100	29487						46116	66174	96363	63382	63296	57283	-10		1.23799	0.303746	1.05629	0.0157095
F7H7Q2_MACMU	Cytidine monophosphate N-acetylneuraminic acid synthetase		1485800	62853	72591	41686	50680	61599	60403	83393	171630	125980	274610	225810	254620	-0.0366909	0.886562	1.10499	0.0659672	2.09174	0.000333813
F7H7V0_MACMU	Desmoplakin-3		39736000	4849600	5197200	5433600	1446300	1312000	1420500	2666200	2666500	2924500	3730500	3891900	4197400	-1.88928	2.7245e-05	-0.906718	0.000224155	-0.389237	0.00499797
F7H7Y3_MACMU	Cathepsin D preproprotein		6360100	294710	255030	341930	46936	140370	163840	52233	207560	245210	1306800	1832500	1473000	-1.34444	0.0145261	-0.820218	0.115023	2.3709	0.00139446
F7H8A9_MACMU	Dermcidin	DCD	3211100000	382010000	317440000	357790000	283600000	284010000	372120000	157900000	145500000	200230000	226560000	230090000	253890000	-0.169985	0.3251	-1.06987	0.0018183	-0.573315	0.00504409
F7HAN9_MACMU	Histone H1b	HIST1H1E	11643000	347940	517000	454580	133120	128040	167810	213980	402470	196360	3050200	2834800	3196900	-1.62106	0.00431168	-0.699023	0.109668	2.78298	2.4049e-05
F7HBZ3_MACMU	Leucine rich repeat containing 59	LRRC59	1020900				44868	30073					237440	299980	408510	10				10
F7HDE8_MACMU	R7 family-binding protein		13013000	1386800	1563700	1930900	198790	185900	262490	889480	1027200	888990	2141200		2537600	-2.91506	0.000955356	-0.79895	0.0142551	0.523806	0.0677412
F7HDL0_MACMU	Keratin 24	KRT24	4840100							4840100								10
F7HDP3_MACMU	40S ribosomal protein S12	LOC706087	16816000	123340			125300	259290	110730	213540	1652400	1535000	4238800	5450600	3106800	0.420758	0.701872	3.20026	0.38776	5.11197	0.092237
F7HGD2_MACMU	Interleukin enhancer-binding factor 2	ILF2	1106500				52463	32568	39184	175410	178170	224030	130300	61422	212950	10		10		10
F7HEJ5_MACMU	Desmocollin 1	DSC1	16115000	1266300	1438800	2121300	475300	519980	486810	1411400	1906200	1663600	1334200	1633100	1857700	-1.70331	0.0130035	0.0455459	0.870755	-0.000418545	0.998841
F7HFE5_MACMU	Dolichyl-diphosphooligosaccharide--protein glycosyltransferase subunit 1	RPN1	6553500	361660	303200	393760	203090	179330	279890	871660	902470	1062200	523260	711620	761380	-0.676606	0.030543	1.42184	0.000790335	0.915115	0.0155014
F7HFK5_MACMU	Peptidyl-prolyl cis-trans isomerase		7803200	157850	142670	189290	228700	279990	243900	362570	471980	412570	1579700	1690700	2043300	0.619642	0.0128977	1.34831	0.0018508	3.43942	0.000331976
F7HGE0_MACMU	Protein S100	S100A1	8730200							1747300	1574400		1751900	1272300	2384300			10		10
F7HHF7_MACMU	Acetyl-CoA carboxylase 1 precursor	ACACA	214450000	8007400	8318100	8000500	5051700	5119200	5595900	23027000	24904000	24898000	31893000	34779000	34854000	-0.625609	0.000142337	1.58201	1.39898e-05	2.06128	1.25171e-05
F7HJM2_MACMU	Malectin	MLEC	1860100	77328	69460	40212	45902	38686	39920	293510	341920	115480	254960	292920	249770	-0.5868	0.144563	2.0056	0.0544126	2.09272	0.000324791
F7HJS5_MACMU	ATP synthase subunit gamma	ATP5F1C	446670					15159	29794		53345	67781	138330	142260		10		10		10
F7HLW8_MACMU	Integrin subunit alpha 3	ITGA3	1562700	15268			102660	103360	107400	137320	254000	284070	257690	159760	141150	2.77455	0.0010951	3.88218	0.143713	3.60827	0.141796
F7HMC9_MACMU	Adenylyl cyclase-associated protein	CAP1	3074800	156670	146770	188450	154160	178670	127060	267720	285540	306850	452740	274140	536070	-0.0970469	0.613444	0.806185	0.00191374	1.36039	0.0304028
F7HMI0_MACMU	Calmodulin like 5	CALML5	50306000	2723300	3233000	3572300	2377300	2534200	2939400	2479900	2467100	3402100	7310300	8866400	8400600	-0.279406	0.133985	-0.190644	0.376822	1.36699	0.000660243
F7HMT2_MACMU	Uncharacterized protein	LOC694593	45115000	2280800	2650000	2441700	2032500	1490200	2267100	2929900	4014100	3510600	6921900	6798000	7778000	-0.34864	0.106056	0.503912	0.0360788	1.54397	0.000133758
F7HN99_MACMU	Erb-b2 receptor tyrosine kinase 3	PA2G4	4032900		50585	142580	400480	422630	466720	292910	220220	570260	356390	348210	761950	2.15431	0.00431868	1.90268	0.159122	2.33956	0.116916
F7HNE5_MACMU	Myosin light polypeptide 6 isoform 2		5989000	119470	106990	115300	450900	392540	361580	731490	403600	805670	741870	751230	1008400	1.818	0.000404714	2.50557	0.012518	2.87174	0.00118469
F7HP15_MACMU	Erythrocyte band 7 integral membrane protein	STOM	6555300	142130	142890	190660	199780	168920	221100	957010	1478100	1135200	617320	636180	666110	0.310234	0.15987	2.90799	0.00256882	2.01275	2.32897e-05
F7HP31_MACMU	Glutamate dehydrogenase	LOC693461	168620										44740	65722	58159					10
F7HPK9_MACMU	Complement C1q binding protein	C1QBP	4785800						24645	359160			1153200	1933100	1315700	10		10		10
F7HQ10_MACMU	L-lactate dehydrogenase		13658000	221550	215350	176310	534990	515820	524530	1627900	2381600	1857900	2152800	1493300	1956500	1.36121	2.98728e-05	3.25827	0.00143122	3.19164	0.00105797
F7HQ21_MACMU	Macrophage-capping protein	CAPG	1098400				75210	30337	82195			31119	235260	275670	368620	10		10		10
F7HQX2_MACMU	Monocarboxylate transporter 1		567910			57151	26593	32659	35179	56066	67184	63595	68090	64662	96733	-0.860481	0.0372139	0.124029	0.515587	0.420587	0.441861
F7HRB8_MACMU	DExH-box helicase 30	DHX30	2854700	51200	156620	153760	28880	19692	20659	590780	673840	695130	123260	193610	147310	-2.38482	0.0487796	2.43828	0.000347428	0.360369	0.444444
H9ESN5_MACMU	Glucose-6-phosphate 1-dehydrogenase		3671300	43819	69710	68135	60613	42132	68507	717420	732600	809820	345360	354290	358950	-0.0851517	0.777083	3.63688	2.03235e-05	2.54281	6.05488e-06
G7MDR2_MACMU	Protein S100	LOC713189	17648000	2144300	1773600	1950800	564600	677940	715330	63980	89116		4517000	2268100	2883300	-1.58376	0.00036004	-4.67557	0.000865496	0.720236	0.13578
G7MHX1_MACMU	14-3-3 protein sigma		10614000	36593	92973	70753	219580	254480	200340	450870	725260	516170	2173700	2294000	3579200	1.75131	0.00227568	3.07861	0.00414169	5.32806	0.00436414
G7MME8_MACMU	Aldo-keto reductase family 1 member B		96664000	2066100	2336700	1953900	2255600	2299300	2382600	15467000	13022000	12138000	12342000	15432000	14968000	0.126138	0.180718	2.67609	0.000337734	2.7493	0.000234143
G7MNY8_MACMU	Malate dehydrogenase		49935000	1228800	1414200	1662200	1743800	1723100	1648500	6707100	6511400	7351400	6216800	7009500	6718500	0.248767	0.104103	2.25638	4.38152e-05	2.21186	3.8423e-05
G7MRK4_MACMU	Valine--tRNA ligase		319570				5324.2	7194.5	11015	48574	29725	29509	52625	65690	69913	10		10		10
G7MWS8_MACMU	FACT complex subunit SPT16		2948100	29112	40148	295060	292830	302340	323700	296090	415680	356930	196700	119850	279710	1.33465	0.101768	1.55258	0.0659334	0.710735	0.475848
G7N0D2_MACMU	60S ribosomal protein L8		10437000	234060	146140	327160	220200	376640	137310	1440300	1418700	1700000	1382900	1165900	1887300	0.0536302	0.923616	2.6882	0.000251204	2.64878	0.00483403
G7N1N6_MACMU	Vimentin		4775900	122360	114220	161210	85836	59538	88951	602130	606120	716150	710650	750460	758230	-0.763496	0.0341665	2.27433	0.000221529	2.48005	8.00086e-06
G7N7R0_MACMU	Uncharacterized protein	RPS18	4479500	27368	31674	176360	126520	162020	131580	192160	256650	299610	919110	1016400	1140100	0.835675	0.287268	1.66872	0.042189	3.70767	0.000299621
G7N9K6_MACMU	RAB10, member RAS oncogene family		2964600	90367	109480	127890	120560	236180	240010	238830	312530	293940	443170		751610	0.864588	0.0921169	1.36692	0.00218953	2.4511	0.0243923
G7NB00_MACMU	Aspartyl-tRNA synthetase, cytoplasmic		1006900		13446	31322	50413	49768	61080	177280	94908	107480	127770	170100	123360	1.2639	0.0311912	2.49924	0.0538191	2.64911	0.0102086
G7NIZ0_MACMU	116 kDa U5 small nuclear ribonucleoprotein component isoform a		948840	22608	35701	42448	64335	76348	75395	89260	87099	73996	119800	132940	128910	1.10067	0.00531556	1.3131	0.0026932	1.92137	0.000180844
G7NQG9_MACMU	Eukaryotic translation initiation factor 3 subunit C		128520			3908.3				25235	28129	33879	11333	15218	10819	-10		2.89546	0.038404	1.6723	0.0913221
G7NQQ5_MACMU	Spliceosome-associated protein 130		541980	27564	29531	24395	23694	23420	29274	82576	74098	69053	55791	50941	51639	-0.093277	0.521618	1.46988	0.000338404	0.958613	0.000272794
H9Z845_MACMU	Glutathione S-transferase P1		14752000				534840	533690	520050	1003400	1022600	1376700	3267100	2963700	3529600	10		10		10
H9EM10_MACMU	ADP/ATP translocase 3		59412000	3712200	2468700	2711200	1944800	1825600	1761600	5017100	7535600	8740000	6494100	8819300	8381900	-0.684723	0.0434975	1.25976	0.023576	1.414	0.00364859
H9EM17_MACMU	Destrin isoform a		3214500	37392	31233			91359	62814	396300	189010	489100	617490	701630	598160	1.16774	0.0994429	3.3837	0.0663456	4.21922	0.000679301
H9EMC7_MACMU	RAB2A, member RAS oncogene family		661600	114100	53423	62032	141700	102630	15072						172640	0.17635	0.82423	-10		1.17389	0.126655
H9EMZ8_MACMU	Chloride intracellular channel protein		12301000	181070	215650	162520	406840	432170	484770	1091000	1429600	1515000	2278800	2425900	1677300	1.24312	0.000778914	2.85124	0.000886061	3.51247	0.00107137
H9EP74_MACMU	Coatomer subunit beta'		1825100	89369	97076	74629	31545	58588	46267	222530	270800	258260	225770	224080	226210	-0.936615	0.0152733	1.52549	0.000503007	1.37269	3.09418e-05
H9EPW4_MACMU	Transitional endoplasmic reticulum ATPase		1790900	21951	40323	23871	40967	39010	56710	184410	168580	236350	367870	321840	289000	0.666037	0.105596	2.77426	0.00140136	3.50604	0.000228081
H9ES13_MACMU	Calnexin		2853700	68923	104670	78717	62595	55008	74243	174360	193510	201600	668460	554290	617340	-0.395249	0.169528	1.17442	0.00138708	2.86651	0.000107729
H9ET71_MACMU	X-ray repair cross complementing 6		2349500	58977	77384	59609	11414	12823	55373	305450	349930	339130	343430	317950	418040	-1.29961	0.0681534	2.34335	5.45549e-05	2.46155	0.000654455
SODM_MACMU	Superoxide dismutase [Mn], mitochondrial	SOD2	2985300	37262	47867	51003	112220	101930	124220	232180	116190	223100	657450	578940	702940	1.3136	0.000922442	2.06967	0.017957	3.83248	7.92272e-05
H9EV43_MACMU	Phosphoglucomutase 2		2871300	95560	91523	90370	124490	111740	135670	340770	383540	330070	343310	404610	419700	0.422671	0.0113292	1.92608	9.41988e-05	2.07326	0.000223163
H9FS68_MACMU	NAD(P) transhydrogenase, mitochondrial		972790	39625	39717	40316	36851	64925	38261	119520	74257	146460	127780	81760	163320	0.226891	0.498395	1.50762	0.0251196	1.63972	0.023276
H9FSS9_MACMU	Glycyl-tRNA synthetase		1231500	28448	21760		65923	67382	30680	173880	116310	165730	188230	158130	215040	1.12261	0.156079	2.59783	0.0122423	2.89808	0.00475736
H9FTU5_MACMU	60 kDa heat shock protein, mitochondrial		12905000	473410	554050	537310	500020	620290	713640	1036000	925510	1376200	1841400	2123000	2204600	0.229004	0.248759	1.09291	0.0127679	1.97909	0.00016853
H9FXA8_MACMU	Proteasome subunit alpha type		4989600	394250	415790	527150	192160	178640	222770	306560	345610	302200	678610	686870	738980	-1.17171	0.00457115	-0.486584	0.0424734	0.654246	0.0048511
H9FYW7_MACMU	Lupus La protein		395260				8901.2		11179		15167	28030	120790	88104	123090	10		10		10
H9FZA7_MACMU	Ubiquitin-conjugating enzyme E2 N		3912000					48226			108820	77510	1026900	1224900	1425600	10		10		10
H9G1E3_MACMU	Pre-mRNA processing factor 4B		50466			9185.3	9420						12661	19200		0.0364002		-10		0.794393	0.444613
H9G279_MACMU	Protein disulfide-isomerase A4		19749000	535690	672150	680150	872070	766650	825360	2094000	2592200	2558000	2520400	2495700	3136500	0.384198	0.0264451	1.93998	0.000437403	2.11041	0.000626658
H9H356_MACMU	Uncharacterized protein	LOC713150	438730				19141	17956	17433	56908	77677	83204	54752	68328	43332	10		10		10
H9H3Z4_MACMU	Nucleolin	NCL	3005500	53711	66567	22938	55799	57007	80473	198140	232930	160430	625040	732470	719950	0.432492	0.334826	2.04619	0.0037183	3.85856	5.90488e-05
H9H4D4_MACMU	Lipocalin 2	LCN2	1042500	112040	152590	151730	91340	117010	105550				140080	83691	88458	-0.407526	0.0893596	-10		-0.415227	0.197283
H9Z3V3_MACMU	Protein S100		4298600	565230	443420	485190				381950	318030	398470		756050	950280	-10		-0.443556	0.0383779	0.776834	0.0256161
H9Z3W8_MACMU	Programmed cell death 6 interacting protein		140790								8359.6		82622	49804				10		10
H9Z7W5_MACMU	G protein subunit beta 2		603150		23531	38511		17302	30185	80830	113260	110450	61633	58556	68889	-0.385713	0.538016	1.71035	0.0166495	1.0227	0.0184524
I0FG05_MACMU	Cofilin-1		49726000	503240	1287300	954380	1300500	1336100	1639200	3240800	3460500	4720100	9365400	10302000	11616000	0.63943	0.112161	2.0569	0.00490061	3.51056	0.000161453
I0FGK6_MACMU	Enhancer of rudimentary homolog		7598400	276470	275530	365000	213440	211380	231380	501450	336280	420550	1536100	1524300	1706600	-0.482786	0.0456849	0.456459	0.11277	2.37809	4.11159e-05
I0FHZ6_MACMU	Cystatin		7527500	646220	856710	909820	408460	358090	504450	193820		270920	1048500	942510	1388100	-0.924714	0.0140076	-1.79122	0.0130792	0.485965	0.108913
I0FJ64_MACMU	Transketolase		36122000	885040	789340	869810	1043600	1086400	1160800	4454200	4030000	5120400	5200400	5130400	6351200	0.371232	0.00535797	2.41882	0.000319089	2.71301	0.000288103
I0FQ43_MACMU	Small nuclear ribonucleoprotein U5 subunit 200		256660	11182	7433.4	11006	9449.3	7834.6	9695.7	31790	38255	20595	34509	39647	35258	-0.134771	0.550796	1.61351	0.0185103	1.88509	0.000190232
Q6GUQ3_MACMU	Cytochrome P450 CYP3A66	CYP3A66	5115500	98024	143920	152480	253370	197150	243370	613190	664740	802250	616510	695400	635050	0.81496	0.014556	2.39889	0.000674351	2.3034	5.9599e-05
S10AA_MACMU	Protein S100-A10	S100A10	29135000	1388700	1550700	1555800	135610	2092600	2011900	3004500	778800	909640	1225600	5512200	8968900	-0.0842836	0.900974	0.0621067	0.931759	1.80492	0.170602
SODC_MACMU	Superoxide dismutase [Cu-Zn]	SOD1	4112400	88208			278190	132150	216630	353360	325700	462100	683080	818780	754230	1.24445	0.289806	2.10849	0.072484	3.09181	0.0136556
TPIS_MACMU	Triosephosphate isomerase	TPI1	31040000	1445600	1214600	1124500	1520000	2119400	1820100	3067100	3214900	3161400	3929600	4261200	4162100	0.52859	0.0476406	1.31913	5.62929e-05	1.7066	3.13907e-05

## Sheet: Column Description
Columns	Description
ID	Protein ID in UNIPROT
GeneName	Protein Name in UNIPROT
iBAQ	Label free quantification value derived from Maxquant
Sample #	Label free quantification value of each sample
LogRatio	log2 fold change between samples and control
p value	two-tail t-test p value
