# Supplementary material for: Chemical proteomics tracks virus entry and uncovers NCAM1 as Zika virus receptor
Source: Nat Commun. 2020 Aug 4;11:3896. doi: 10.1038/s41467-020-17638-y (PMC7403387; doi:10.1038/s41467-020-17638-y)
Supplement: Supplementary file 4 — Supplementary Data 2 [file 41467_2020_17638_MOESM4_ESM.xlsx]

## Sheet: Table S2
Gene Name	ID	Description	UV0_LogRatio	VU0_p	UV4_LogRatio	VU4_p	UV8_LogRatio	VU8_p
ARCN1	F7GX10_MACMU	Coatomer subunit delta			10		10
ATP6V1H	F6SP91_MACMU	V-type proton ATPase subunit H	10		10		10
C1QBP	F7HPK9_MACMU	Complement C1q binding protein	10		10		10
CALML5	F7HMI0_MACMU	Calmodulin like 5	-0.279406	0.133985	-0.190644	0.376822	1.36699	0.000660243
CD9	A0A1D5RBZ6_MACMU	Tetraspanin	1.73773	0.00384225	2.12658	0.0471321	1.53375	0.038285
ESYT2	F6Z5M1_MACMU	Extended synaptotagmin 2	10		10		10
FLNA	F7GCN8_MACMU	Filamin A	0.66833	0.0018584	1.93673	2.04934e-06	2.91703	0.000304183
FLNC	A0A1D5QPK8_MACMU	Filamin C	1.50017	0.00505815	3.06636	2.0564e-05	3.26083	3.55102e-06
HSPA4	F6XAP8_MACMU	Heat shock protein family A (Hsp70) member 4	10		10		10
HSPA8	A0A1D5R957_MACMU	Heat shock cognate 71 kDa protein	0.34011	0.172756	1.23684	0.00378898	2.35654	5.72763e-05
ITGA3	F7HLW8_MACMU	Integrin subunit alpha 3	2.77455	0.0010951	3.88218	0.143713	3.60827	0.141796
ITGB1	F7EUS3_MACMU	Integrin beta	-0.771042	0.0330412	1.43382	0.01329	2.44233	0.000602612
NCAM1	F6RM24_MACMU	Neural cell adhesion molecule 1	10		10		10
RAB11A	F7HLD9_MACMU	RAB11A, member RAS oncogene family	10				10
RAB5C	F7G108_MACMU	Lysine acetyltransferase 2A	-0.598838	0.0098051	2.18484	0.0190745	2.53566	2.99187e-06
RACK1	A0A1D5R005_MACMU	Receptor for activated C kinase 1			10		10
SLC3A2	F6RUW5_MACMU	Solute carrier family 3 member 2	10		10
STAT1	A0A1D5QW10_MACMU	Signal transducer and activator of transcription	0.693252	0.272278	3.08855	0.00244977	3.34511	0.0153101

## Sheet: Description
Columns	Description
ID	Protein ID in UNIPROT
Name	Protein Name in UNIPROT
LogRatio	log2 fold change between samples and control
p value	two-tail t-test p value
