# Supplementary material for: Chemical proteomics tracks virus entry and uncovers NCAM1 as Zika virus receptor
Source: Nat Commun. 2020 Aug 4;11:3896. doi: 10.1038/s41467-020-17638-y (PMC7403387; doi:10.1038/s41467-020-17638-y)
Supplement: Supplementary file 6 — Source Data [file 41467_2020_17638_MOESM6_ESM.xlsx]

## Sheet: Fig. 4a,c,d,j
																																				The arrows indicate protein of interest

## Sheet: Fig. 4f, 4g
Attachment
	WT U251 +ZV on ice 1h	WT U251 +ZV/NCAM1 protein 1h on ice 1h	WT U251 +NCAM1 antibody 1h +zv 1h on ice 1h		Well	Project	Sample	Method	CT
replicate1	1.03921	0.53793	0.724718		A01	ZIKV	WT U251 +ZV on ice 1h	SYBR	14.2
replicate2	1.17731	0.605203	0.724718		A02	ZIKV	WT U251 +ZV on ice 1h+37℃1h	SYBR	15.8
replicate3	1.05372	0.474833	0.626546		A03	ZIKV	WT U251 +ZV/ncam protein 1h on ice 1h	SYBR	15.2
replicate4	0.729759	0.61792	0.519607		A04	ZIKV	WT U251 +ZV/ncam protein 1h on ice 1h +37℃1h	SYBR	16.6
					A05	ZIKV	WT U251 +ncam antibody1h +zv 1h on ice 1h	SYBR	14.99
Mean ± SEM of column B	1 ± 0.09526, n=4	Mean ± SEM of column B	1 ± 0.09526, n=4		A06	ZIKV	WT U251 +ncam antibody1h +zv 1h on ice 1h +37℃1h	SYBR	17.06
Mean ± SEM of column C	0.559 ± 0.03308, n=4	Mean ± SEM of column D	0.6489 ± 0.04892, n=4		B01	ZIKV	WT U251 +ZV on ice 1h	SYBR	14.13
Unpaired t test					B02	ZIKV	WT U251 +ZV on ice 1h+37℃1h	SYBR	16.07
P value	0.0047	Unpaired t test			B03	ZIKV	WT U251 +ZV/ncam protein 1h on ice 1h	SYBR	14.86
P value summary	**	P value	0.0168		B04	ZIKV	WT U251 +ZV/ncam protein 1h on ice 1h +37℃1h	SYBR	16.51
Significantly different (P < 0.05)?	Yes	P value summary	*		B05	ZIKV	WT U251 +ncam antibody1h +zv 1h on ice 1h	SYBR	14.9
One- or two-tailed P value?	Two-tailed	Significantly different (P < 0.05)?	Yes		B06	ZIKV	WT U251 +ncam antibody1h +zv 1h on ice 1h +37℃1h	SYBR	16.49
		One- or two-tailed P value?	Two-tailed		C01	ZIKV	WT U251 +ZV on ice 1h	SYBR	14.19
					C02	ZIKV	WT U251 +ZV on ice 1h+37℃1h	SYBR	15.7
Internalization					C03	ZIKV	WT U251 +ZV/ncam protein 1h on ice 1h	SYBR	15.44
	WT U251 +ZV on ice 1h+37℃1h	WT U251 +ZV/NCAM1 protein 1h on ice 1h +37℃1h	WT U251 +NCAM1 antibody 1h +zv 1h on ice 1h +37℃1h		C04	ZIKV	WT U251 +ZV/ncam protein 1h on ice 1h +37℃1h	SYBR	16.58
replicate1	1.05428	0.365072	0.347781		C05	ZIKV	WT U251 +ncam antibody1h +zv 1h on ice 1h	SYBR	14.96
replicate2	0.81578	0.580856	0.662619		C06	ZIKV	WT U251 +ncam antibody1h +zv 1h on ice 1h +37℃1h	SYBR	16.94
replicate3	1.12994	0.605522	0.505664		D01	ZIKV	WT U251 +ZV on ice 1h	SYBR	14.67
replicate4	1	0.485066	0.593061		D02	ZIKV	WT U251 +ZV on ice 1h+37℃1h	SYBR	15.27
					D03	ZIKV	WT U251 +ZV/ncam protein 1h on ice 1h	SYBR	15.11
Mean ± SEM of column B	1 ± 0.06694, n=4	Mean ± SEM of column B	1 ± 0.06694, n=4		D04	ZIKV	WT U251 +ZV/ncam protein 1h on ice 1h +37℃1h	SYBR	16.74
Mean ± SEM of column C	0.5091 ± 0.0546, n=4	Mean ± SEM of column D	0.5273 ± 0.0679, n=4		D05	ZIKV	WT U251 +ncam antibody1h +zv 1h on ice 1h	SYBR	14.98
Unpaired t test		Unpaired t test			D06	ZIKV	WT U251 +ncam antibody1h +zv 1h on ice 1h +37℃1h	SYBR	16.42
P value	0.0013	P value	0.0026		E01	gapdh	WT U251 +ZV on ice 1h	SYBR	12.47
P value summary	**	P value summary	**		E02	gapdh	WT U251 +ZV on ice 1h+37℃1h	SYBR	12.61
Significantly different (P < 0.05)?	Yes	Significantly different (P < 0.05)?	Yes		E03	gapdh	WT U251 +ZV/ncam protein 1h on ice 1h	SYBR	12.52
One- or two-tailed P value?	Two-tailed	One- or two-tailed P value?	Two-tailed		E04	gapdh	WT U251 +ZV/ncam protein 1h on ice 1h +37℃1h	SYBR	11.88
					E05	gapdh	WT U251 +ncam antibody1h +zv 1h on ice 1h	SYBR	12.74
					E06	gapdh	WT U251 +ncam antibody1h +zv 1h on ice 1h +37℃1h	SYBR	12.27
					F01	gapdh	WT U251 +ZV on ice 1h	SYBR	12.58
					F02	gapdh	WT U251 +ZV on ice 1h+37℃1h	SYBR	12.51
					F03	gapdh	WT U251 +ZV/ncam protein 1h on ice 1h	SYBR	12.35
					F04	gapdh	WT U251 +ZV/ncam protein 1h on ice 1h +37℃1h	SYBR	12.46
					F05	gapdh	WT U251 +ncam antibody1h +zv 1h on ice 1h	SYBR	12.65
					F06	gapdh	WT U251 +ncam antibody1h +zv 1h on ice 1h +37℃1h	SYBR	12.63
					G01	gapdh	WT U251 +ZV on ice 1h	SYBR	12.48
					G02	gapdh	WT U251 +ZV on ice 1h+37℃1h	SYBR	12.61
					G03	gapdh	WT U251 +ZV/ncam protein 1h on ice 1h	SYBR	12.58
					G04	gapdh	WT U251 +ZV/ncam protein 1h on ice 1h +37℃1h	SYBR	12.59
					G05	gapdh	WT U251 +ncam antibody1h +zv 1h on ice 1h	SYBR	12.5
					G06	gapdh	WT U251 +ncam antibody1h +zv 1h on ice 1h +37℃1h	SYBR	12.69
					H01	gapdh	WT U251 +ZV on ice 1h	SYBR	12.43
					H02	gapdh	WT U251 +ZV on ice 1h+37℃1h	SYBR	13.18
					H03	gapdh	WT U251 +ZV/ncam protein 1h on ice 1h	SYBR	12.63
					H04	gapdh	WT U251 +ZV/ncam protein 1h on ice 1h +37℃1h	SYBR	12.43
					H05	gapdh	WT U251 +ncam antibody1h +zv 1h on ice 1h	SYBR	12.25
					H06	gapdh	WT U251 +ncam antibody1h +zv 1h on ice 1h +37℃1h	SYBR	12.4

## Sheet: Fig. 4h
NC+ZIKV	+NCAM1 +ZIKV
0.77927	2.379		RNA molecules
1.10466	1.98882		NC+ZIKV	+NCAM1 +ZIKV
1.11607	3.13545		131912	402708
			186992	336660
Mean ± SEM of column A	1 ± 0.1104, n=3		188925	530758
Mean ± SEM of column B	2.501 ± 0.3366, n=3
Unpaired t test
P value	0.0133
P value summary	*
Significantly different (P < 0.05)?	Yes
One- or two-tailed P value?	Two-tailed

## Sheet: Fig. 4i
NC+ZIKV	+NCAM1 +ZIKV		Project	Sample	Method	CT		Project	Sample	Method	CT
0.80274	1.35004		over NCAM1 GAPDH	293t+zv on ice 1h+37℃ 40min	SYBR	15.89		293+NCAM1 GAPDH	293t+zv on ice 1h+37℃ 40min	SYBR	16.09
0.713509	1.94937		over NC GAPDH	293t+zv on ice 1h+37℃ 40min	SYBR	17.15		293+NC GAPDH	293t+zv on ice 1h+37℃ 40min	SYBR	16.57
1.06659	2.08928		over NC GAPDH	NOZV	SYBR	16.93		293+NCAM1 GAPDH	293t+zv on ice 1h+37℃ 40min	SYBR	15.74
1.41716	1.16927		over NCAM1 GAPDH	293t+zv on ice 1h+37℃ 40min	SYBR	16.33		293+NC GAPDH	293t+zv on ice 1h+37℃ 40min	SYBR	16.86
1.00982	1.3809		over NC GAPDH	293t+zv on ice 1h+37℃ 40min	SYBR	16.8		293+NCAM1 GAPDH	293t+zv on ice 1h+37℃ 40min	SYBR	16.42
0.990181	1.35248		over NC GAPDH	NOZV	SYBR	17.34		293+NC GAPDH	293t+zv on ice 1h+37℃ 40min	SYBR	15.61
1.2274	0.760811		over NCAM1 GAPDH	293t+zv on ice 1h+37℃ 40min	SYBR	16.86		293+NCAM1 GAPDH	293t+zv on ice 1h+37℃ 40min	SYBR	16
1.15317			over NC GAPDH	293t+zv on ice 1h+37℃ 40min	SYBR	17.02		293+NC GAPDH	293t+zv on ice 1h+37℃ 40min	SYBR	16.19
0.676241			over NC GAPDH	NOZV	SYBR	17		293+NCAM1 ZV	293t+zv on ice 1h+37℃ 40min	SYBR	21.85
0.943183			over NCAM1 GAPDH	293t+zv on ice 1h+37℃ 40min	SYBR	16.71		293+NC ZV	293t+zv on ice 1h+37℃ 40min	SYBR	22.26
			over NC GAPDH	293t+zv on ice 1h+37℃ 40min	SYBR	16.94		293+NCAM1 ZV	293t+zv on ice 1h+37℃ 40min	SYBR	22.12
Mean ± SEM of column A	1 ± 0.07325, n=10		over NC GAPDH	NOZV	SYBR	17.06		293+NC ZV	293t+zv on ice 1h+37℃ 40min	SYBR	22.64
Mean ± SEM of column B	1.436 ± 0.1715, n=7		over NCAM1 ZV	293t+zv on ice 1h+37℃ 40min	SYBR	21.95		293+NCAM1 ZV	293t+zv on ice 1h+37℃ 40min	SYBR	21.94
			over NC ZV	293t+zv on ice 1h+37℃ 40min	SYBR	22.79		293+NC ZV	293t+zv on ice 1h+37℃ 40min	SYBR	22.16
Unpaired t test			over NC ZV	NOZV	SYBR			293+NCAM1 ZV	293t+zv on ice 1h+37℃ 40min	SYBR	21.55
P value	0.0195		over NCAM1 ZV	293t+zv on ice 1h+37℃ 40min	SYBR	21.22		293+NC ZV	293t+zv on ice 1h+37℃ 40min	SYBR	22.26
P value summary	*		over NC ZV	293t+zv on ice 1h+37℃ 40min	SYBR	22.61
Significantly different (P < 0.05)?	Yes		over NC ZV	NOZV	SYBR
One- or two-tailed P value?	Two-tailed		over NCAM1 ZV	293t+zv on ice 1h+37℃ 40min	SYBR	21.22
			over NC ZV	293t+zv on ice 1h+37℃ 40min	SYBR	22.25
			over NC ZV	NOZV	SYBR
			over NCAM1 ZV	293t+zv on ice 1h+37℃ 40min	SYBR	20.97
			over NC ZV	293t+zv on ice 1h+37℃ 40min	SYBR	21.76
			over NC ZV	NOZV	SYBR

## Sheet: Fig. 4l
WT U-251 MG	NCAM1-KO1	NCAM1-KO2
98.5286	55.8038	91.7711
102.452	66.267	89.1553
106.812	29.8638	47.5204
92.2071	72.3706	46.2125
Mean ± SEM of column A	100 ± 3.1, n=4	Mean ± SEM of column A	100 ± 3.1, n=4
Mean ± SEM of column B	56.08 ± 9.383, n=4	Mean ± SEM of column C	68.66 ± 12.6, n=4
Unpaired t test		Unpaired t test
P value	0.0044	P value	0.0522
P value summary	**	P value summary	ns
Significantly different (P < 0.05)?	Yes	Significantly different (P < 0.05)?	No
One- or two-tailed P value?	Two-tailed	One- or two-tailed P value?	Two-tailed

## Sheet: Supplementary Fig. 4d
No Reagent	Reagent Conc, 1 mM	Reagent Conc, 5 mM
7200000	6800000	240000
7600000	7600000	320000
8800000	10000000	320000
Mean ± SEM of column A	7866667 ± 480740, n=3
Mean ± SEM of column B	8133333 ± 961480, n=3
Mean ± SEM of column C	293333 ± 26667, n=3

## Sheet: Supplementary Fig. 7c
WT U-251 MG	HSPA8-KO1	HSPA8-KO2
98.5286	71.2807	78.9101
102.452	59.5095	80.8719
106.812	41.1989	86.5395
92.2071	41.4169	103.324
Mean ± SEM of column A	100 ± 3.1, n=4	Mean ± SEM of column A	100 ± 3.1, n=4
Mean ± SEM of column B	53.35 ± 7.357, n=4	Mean ± SEM of column C	87.41 ± 5.545, n=4
Unpaired t test		Unpaired t test
P value	0.0011	P value	0.0948
P value summary	**	P value summary	ns
Significantly different (P < 0.05)?	Yes	Significantly different (P < 0.05)?	No
One- or two-tailed P value?	Two-tailed	One- or two-tailed P value?	Two-tailed

## Sheet: Supplementary Fig. 7d, 6e
Attachment
	vero +ZV on ice 1h	vero +ZV/NCAM1 protein 1h on ice 1h	vero +NCAM1 antibody 1h +ZV 1h on ice 1h		Well	Project	Sample	Method	CT
replicate1	0.89522	0.558765	0.510617		A07	ZIKV	vero +ZV on ice 1h	SYBR	14.26
replicate2	1.16499	0.737295	0.539732		A08	ZIKV	vero +ZV on ice 1h+37℃1h	SYBR	16.33
replicate3	1.08697	0.673764	0.768605		A09	ZIKV	vero +ZV/ncam protein 1h on ice 1h	SYBR	14.48
replicate4	0.852821	0.687921	0.528624		A10	ZIKV	vero +ZV/ncam protein 1h on ice 1h +37℃1h	SYBR	16.78
					A11	ZIKV	vero +ncam antibody1h +zv 1h on ice 1h	SYBR	15.28
Mean ± SEM of column B	1 ± 0.07496, n=4	Mean ± SEM of column B	1 ± 0.07496, n=4		A12	ZIKV	vero +ncam antibody1h +zv 1h on ice 1h +37℃1h	SYBR	16.53
Mean ± SEM of column C	0.6644 ± 0.03776, n=4	Mean ± SEM of column D	0.5869 ± 0.06087, n=4		B07	ZIKV	vero +ZV on ice 1h	SYBR	14.23
Unpaired t test					B08	ZIKV	vero +ZV on ice 1h+37℃1h	SYBR	16.47
P value	0.0071	Unpaired t test			B09	ZIKV	vero +ZV/ncam protein 1h on ice 1h	SYBR	14.59
P value summary	**	P value	0.0052		B10	ZIKV	vero +ZV/ncam protein 1h on ice 1h +37℃1h	SYBR	16.36
Significantly different (P < 0.05)?	Yes	P value summary	**		B11	ZIKV	vero +ncam antibody1h +zv 1h on ice 1h	SYBR	15.1
One- or two-tailed P value?	Two-tailed	Significantly different (P < 0.05)?	Yes		B12	ZIKV	vero +ncam antibody1h +zv 1h on ice 1h +37℃1h	SYBR	16.55
		One- or two-tailed P value?	Two-tailed		C07	ZIKV	vero +ZV on ice 1h	SYBR	14.49
Internalization					C08	ZIKV	vero +ZV on ice 1h+37℃1h	SYBR	16.52
	vero +ZV on ice 1h+37℃ 1h	vero +ZV/NCAM1 protein 1h on ice 1h +37℃1h	vero +NCAM1 antibody 1h +ZV 1h on ice 1h +37℃1h		C09	ZIKV	vero +ZV/ncam protein 1h on ice 1h	SYBR	14.47
replicate1	1.05788	0.889569	0.987039		C10	ZIKV	vero +ZV/ncam protein 1h on ice 1h +37℃1h	SYBR	16.64
replicate2	0.987039	1.14964	0.92094		C11	ZIKV	vero +ncam antibody1h +zv 1h on ice 1h	SYBR	15.03
replicate3	1.01479	0.877322	0.853332		C12	ZIKV	vero +ncam antibody1h +zv 1h on ice 1h +37℃1h	SYBR	16.62
replicate4	0.940291	1.34833	0.655732		D07	ZIKV	vero +ZV on ice 1h	SYBR	14.92
					D08	ZIKV	vero +ZV on ice 1h+37℃1h	SYBR	16.21
Mean ± SEM of column B	1 ± 0.02467, n=4	Mean ± SEM of column B	1 ± 0.02467, n=4		D09	ZIKV	vero +ZV/ncam protein 1h on ice 1h	SYBR	14.59
Mean ± SEM of column C	1.066 ± 0.1131, n=4	Mean ± SEM of column D	0.8543 ± 0.07158, n=4		D10	ZIKV	vero +ZV/ncam protein 1h on ice 1h +37℃1h	SYBR	16.11
Unpaired t test		Unpaired t test			D11	ZIKV	vero +ncam antibody1h +zv 1h on ice 1h	SYBR	15.45
P value	0.588	P value	0.1026		D12	ZIKV	vero +ncam antibody1h +zv 1h on ice 1h +37℃1h	SYBR	16.79
P value summary	ns	P value summary	ns		E07	gapdh	vero +ZV on ice 1h	SYBR	12.62
Significantly different (P < 0.05)?	No	Significantly different (P < 0.05)?	No		E08	gapdh	vero +ZV on ice 1h+37℃1h	SYBR	12.8
One- or two-tailed P value?	Two-tailed	One- or two-tailed P value?	Two-tailed		E09	gapdh	vero +ZV/ncam protein 1h on ice 1h	SYBR	12.16
					E10	gapdh	vero +ZV/ncam protein 1h on ice 1h +37℃1h	SYBR	13
					E11	gapdh	vero +ncam antibody1h +zv 1h on ice 1h	SYBR	12.83
					E12	gapdh	vero +ncam antibody1h +zv 1h on ice 1h +37℃1h	SYBR	12.9
					F07	gapdh	vero +ZV on ice 1h	SYBR	12.97
					F08	gapdh	vero +ZV on ice 1h+37℃1h	SYBR	12.84
					F09	gapdh	vero +ZV/ncam protein 1h on ice 1h	SYBR	12.67
					F10	gapdh	vero +ZV/ncam protein 1h on ice 1h +37℃1h	SYBR	12.95
					F11	gapdh	vero +ncam antibody1h +zv 1h on ice 1h	SYBR	12.73
					F12	gapdh	vero +ncam antibody1h +zv 1h on ice 1h +37℃1h	SYBR	12.82
					G07	gapdh	vero +ZV on ice 1h	SYBR	13.13
					G08	gapdh	vero +ZV on ice 1h+37℃1h	SYBR	12.93
					G09	gapdh	vero +ZV/ncam protein 1h on ice 1h	SYBR	12.42
					G10	gapdh	vero +ZV/ncam protein 1h on ice 1h +37℃1h	SYBR	12.84
					G11	gapdh	vero +ncam antibody1h +zv 1h on ice 1h	SYBR	13.17
					G12	gapdh	vero +ncam antibody1h +zv 1h on ice 1h +37℃1h	SYBR	12.78
					H07	gapdh	vero +ZV on ice 1h	SYBR	13.21
					H08	gapdh	vero +ZV on ice 1h+37℃1h	SYBR	12.51
					H09	gapdh	vero +ZV/ncam protein 1h on ice 1h	SYBR	12.57
					H10	gapdh	vero +ZV/ncam protein 1h on ice 1h +37℃1h	SYBR	12.93
					H11	gapdh	vero +ncam antibody1h +zv 1h on ice 1h	SYBR	13.05
					H12	gapdh	vero +ncam antibody1h +zv 1h on ice 1h +37℃1h	SYBR	12.57

## Sheet: Supplementary Fig. 7f
IAV							Well	Project	Sample	Method	CT
Attachment			Internalization				A01	gapdh	WT U251 +4664 on ice 1h	SYBR	11.77
Mock	+NCAM1 ECD protein	+NCAM1 antibody	Mock	+NCAM1 ECD protein	+NCAM1 antibody		A02	gapdh	WT U251 +4664+NCAM1protein on ice 1h	SYBR	11.41
1.27232	0.565447	0.875067	0.622471	0.963314	0.557127		A03	gapdh	WT U251 +4664+NCAM1 antibody on ice 1h	SYBR	12.33
0.977701	0.827863	0.950965	1.01824	0.516227	1.29781		A04	gapdh	WT U251 +4664 on ice 1h +37℃40min	SYBR	11.68
0.730757	0.851138	0.998244	1.29781	1.05415	1.24494		A05	gapdh	WT U251 +4664+NCAM1protein on ice 1h +37℃40min	SYBR	11.89
1.01922	0.640586	1.07733	1.06148	1.04687	1.59779		A06	gapdh	WT U251 +4664+NCAM1 antibody on ice 1h +37℃40min	SYBR	10.95
							A07	gapdh	WT U251 +DENGUE on ice 1h	SYBR	12.16
Mean ± SEM of column A	1 ± 0.1109, n=4		Mean ± SEM of column D	1 ± 0.14, n=4			A08	gapdh	WT U251 +DENGUE +NCAM1protein on ice 1h	SYBR	12.05
Mean ± SEM of column B	0.7213 ± 0.07013, n=4		Mean ± SEM of column E	0.8951 ± 0.128, n=4			A09	gapdh	WT U251 +DENGUE +NCAM1 antibody on ice 1h	SYBR	12
Unpaired t test			Unpaired t test				A10	gapdh	WT U251 +DENGUE on ice 1h +37℃40min	SYBR	12.14
P value	0.0778		P value	0.6004			A11	gapdh	WT U251 +DENGUE +NCAM1protein on ice 1h +37℃40min	SYBR	12.04
P value summary	ns		P value summary	ns			A12	gapdh	WT U251 +DENGUE +NCAM1 antibody on ice 1h +37℃40min	SYBR	12.04
Significantly different (P < 0.05)?	No		Significantly different (P < 0.05)?	No			B01	gapdh	WT U251 +4664 on ice 1h	SYBR	11.7
One- or two-tailed P value?	Two-tailed		One- or two-tailed P value?	Two-tailed			B02	gapdh	WT U251 +4664+NCAM1protein on ice 1h	SYBR	11.79
							B03	gapdh	WT U251 +4664+NCAM1 antibody on ice 1h	SYBR	11.91
Mean ± SEM of column A	1 ± 0.1109, n=4		Mean ± SEM of column D	1 ± 0.14, n=4			B04	gapdh	WT U251 +4664 on ice 1h +37℃40min	SYBR	12.07
Mean ± SEM of column C	0.9754 ± 0.0424, n=4		Mean ± SEM of column F	1.174 ± 0.2199, n=4			B05	gapdh	WT U251 +4664+NCAM1protein on ice 1h +37℃40min	SYBR	11.69
Unpaired t test			Unpaired t test				B06	gapdh	WT U251 +4664+NCAM1 antibody on ice 1h +37℃40min	SYBR	12.22
P value	0.8427		P value	0.5284			B07	gapdh	WT U251 +DENGUE on ice 1h	SYBR	12.32
P value summary	ns		P value summary	ns			B08	gapdh	WT U251 +DENGUE +NCAM1protein on ice 1h	SYBR	12.08
Significantly different (P < 0.05)?	No		Significantly different (P < 0.05)?	No			B09	gapdh	WT U251 +DENGUE +NCAM1 antibody on ice 1h	SYBR	11.68
One- or two-tailed P value?	Two-tailed		One- or two-tailed P value?	Two-tailed			B10	gapdh	WT U251 +DENGUE on ice 1h +37℃40min	SYBR	12.33
							B11	gapdh	WT U251 +DENGUE +NCAM1protein on ice 1h +37℃40min	SYBR	12.32
DENV-2							B12	gapdh	WT U251 +DENGUE +NCAM1 antibody on ice 1h +37℃40min	SYBR	12.05
Attachment			Internalization				C01	gapdh	WT U251 +4664 on ice 1h	SYBR	11.6
Mock	+NCAM1 ECD protein	+NCAM1 antibody	Mock	+NCAM1 ECD protein	+NCAM1 antibody		C02	gapdh	WT U251 +4664+NCAM1protein on ice 1h	SYBR	11.6
1.00702	0.624204	1.06444	1.61278	0.506821	1.11694		C03	gapdh	WT U251 +4664+NCAM1 antibody on ice 1h	SYBR	12.35
0.913889	0.554819	0.965997	0.823334	0.894745	1.39431		C04	gapdh	WT U251 +4664 on ice 1h +37℃40min	SYBR	12.37
0.795586	0.683063	0.876661	0.543198	0.389461	0.95234		C05	gapdh	WT U251 +4664+NCAM1protein on ice 1h +37℃40min	SYBR	12.18
1.28351	0.737181	0.993155	1.02069	0.432134	1.25662		C06	gapdh	WT U251 +4664+NCAM1 antibody on ice 1h +37℃40min	SYBR	12.54
							C07	gapdh	WT U251 +DENGUE on ice 1h	SYBR	12.05
Mean ± SEM of column A	1 ± 0.1039, n=4		Mean ± SEM of column D	1 ± 0.2265, n=4			C08	gapdh	WT U251 +DENGUE +NCAM1protein on ice 1h	SYBR	12.37
Mean ± SEM of column B	0.6498 ± 0.03918, n=4		Mean ± SEM of column E	0.5558 ± 0.1156, n=4			C09	gapdh	WT U251 +DENGUE +NCAM1 antibody on ice 1h	SYBR	11.87
Unpaired t test			Unpaired t test				C10	gapdh	WT U251 +DENGUE on ice 1h +37℃40min	SYBR	11.65
P value	0.0197		P value	0.1313			C11	gapdh	WT U251 +DENGUE +NCAM1protein on ice 1h +37℃40min	SYBR	11.88
P value summary	*		P value summary	ns			C12	gapdh	WT U251 +DENGUE +NCAM1 antibody on ice 1h +37℃40min	SYBR	12.02
Significantly different (P < 0.05)?	Yes		Significantly different (P < 0.05)?	No			D01	gapdh	WT U251 +4664 on ice 1h	SYBR	11.97
One- or two-tailed P value?	Two-tailed		One- or two-tailed P value?	Two-tailed			D02	gapdh	WT U251 +4664+NCAM1protein on ice 1h	SYBR	11.77
							D03	gapdh	WT U251 +4664+NCAM1 antibody on ice 1h	SYBR	12.36
Mean ± SEM of column A	1 ± 0.1039, n=4		Mean ± SEM of column D	1 ± 0.2265, n=4			D04	gapdh	WT U251 +4664 on ice 1h +37℃40min	SYBR	12.49
Mean ± SEM of column C	0.9751 ± 0.03882, n=4		Mean ± SEM of column F	1.18 ± 0.09469, n=4			D05	gapdh	WT U251 +4664+NCAM1protein on ice 1h +37℃40min	SYBR	12.24
Unpaired t test			Unpaired t test				D06	gapdh	WT U251 +4664+NCAM1 antibody on ice 1h +37℃40min	SYBR	12.4
P value	0.8296		P value	0.491			D07	gapdh	WT U251 +DENGUE on ice 1h	SYBR	12.27
P value summary	ns		P value summary	ns			D08	gapdh	WT U251 +DENGUE +NCAM1protein on ice 1h	SYBR	12.15
Significantly different (P < 0.05)?	No		Significantly different (P < 0.05)?	No			D09	gapdh	WT U251 +DENGUE +NCAM1 antibody on ice 1h	SYBR	12.33
One- or two-tailed P value?	Two-tailed		One- or two-tailed P value?	Two-tailed			D10	gapdh	WT U251 +DENGUE on ice 1h +37℃40min	SYBR	12.29
							D11	gapdh	WT U251 +DENGUE +NCAM1protein on ice 1h +37℃40min	SYBR	12.01
							D12	gapdh	WT U251 +DENGUE +NCAM1 antibody on ice 1h +37℃40min	SYBR	11.99
							E01	Flu	WT U251 +4664 on ice 1h	SYBR	13.73
							E02	Flu	WT U251 +4664+NCAM1protein on ice 1h	SYBR	14.54
							E03	Flu	WT U251 +4664+NCAM1 antibody on ice 1h	SYBR	14.83
							E04	Flu	WT U251 +4664 on ice 1h +37℃40min	SYBR	12.84
							E05	Flu	WT U251 +4664+NCAM1protein on ice 1h +37℃40min	SYBR	12.42
							E06	Flu	WT U251 +4664+NCAM1 antibody on ice 1h +37℃40min	SYBR	12.27
							E07	DV	WT U251 +DENGUE on ice 1h	SYBR	23.25
							E08	DV	WT U251 +DENGUE +NCAM1protein on ice 1h	SYBR	23.83
							E09	DV	WT U251 +DENGUE +NCAM1 antibody on ice 1h	SYBR	23.01
							E10	DV	WT U251 +DENGUE on ice 1h +37℃40min	SYBR	24.46
							E11	DV	WT U251 +DENGUE +NCAM1protein on ice 1h +37℃40min	SYBR	26.03
							E12	DV	WT U251 +DENGUE +NCAM1 antibody on ice 1h +37℃40min	SYBR	24.89
							F01	Flu	WT U251 +4664 on ice 1h	SYBR	14.04
							F02	Flu	WT U251 +4664+NCAM1protein on ice 1h	SYBR	14.37
							F03	Flu	WT U251 +4664+NCAM1 antibody on ice 1h	SYBR	14.29
							F04	Flu	WT U251 +4664 on ice 1h +37℃40min	SYBR	12.52
							F05	Flu	WT U251 +4664+NCAM1protein on ice 1h +37℃40min	SYBR	13.12
							F06	Flu	WT U251 +4664+NCAM1 antibody on ice 1h +37℃40min	SYBR	12.32
							F07	DV	WT U251 +DENGUE on ice 1h	SYBR	23.55
							F08	DV	WT U251 +DENGUE +NCAM1protein on ice 1h	SYBR	24.03
							F09	DV	WT U251 +DENGUE +NCAM1 antibody on ice 1h	SYBR	22.83
							F10	DV	WT U251 +DENGUE on ice 1h +37℃40min	SYBR	25.62
							F11	DV	WT U251 +DENGUE +NCAM1protein on ice 1h +37℃40min	SYBR	25.49
							F12	DV	WT U251 +DENGUE +NCAM1 antibody on ice 1h +37℃40min	SYBR	24.58
							G01	Flu	WT U251 +4664 on ice 1h	SYBR	14.36
							G02	Flu	WT U251 +4664+NCAM1protein on ice 1h	SYBR	14.14
							G03	Flu	WT U251 +4664+NCAM1 antibody on ice 1h	SYBR	14.66
							G04	Flu	WT U251 +4664 on ice 1h +37℃40min	SYBR	12.47
							G05	Flu	WT U251 +4664+NCAM1protein on ice 1h +37℃40min	SYBR	12.58
							G06	Flu	WT U251 +4664+NCAM1 antibody on ice 1h +37℃40min	SYBR	12.7
							G07	DV	WT U251 +DENGUE on ice 1h	SYBR	23.48
							G08	DV	WT U251 +DENGUE +NCAM1protein on ice 1h	SYBR	24.02
							G09	DV	WT U251 +DENGUE +NCAM1 antibody on ice 1h	SYBR	23.16
							G10	DV	WT U251 +DENGUE on ice 1h +37℃40min	SYBR	25.54
							G11	DV	WT U251 +DENGUE +NCAM1protein on ice 1h +37℃40min	SYBR	26.25
							G12	DV	WT U251 +DENGUE +NCAM1 antibody on ice 1h +37℃40min	SYBR	25.1
							H01	Flu	WT U251 +4664 on ice 1h	SYBR	14.25
							H02	Flu	WT U251 +4664+NCAM1protein on ice 1h	SYBR	14.72
							H03	Flu	WT U251 +4664+NCAM1 antibody on ice 1h	SYBR	14.56
							H04	Flu	WT U251 +4664 on ice 1h +37℃40min	SYBR	12.88
							H05	Flu	WT U251 +4664+NCAM1protein on ice 1h +37℃40min	SYBR	12.65
							H06	Flu	WT U251 +4664+NCAM1 antibody on ice 1h +37℃40min	SYBR	12.2
							H07	DV	WT U251 +DENGUE on ice 1h	SYBR	23.01
							H08	DV	WT U251 +DENGUE +NCAM1protein on ice 1h	SYBR	23.69
							H09	DV	WT U251 +DENGUE +NCAM1 antibody on ice 1h	SYBR	23.44
							H10	DV	WT U251 +DENGUE on ice 1h +37℃40min	SYBR	25.27
							H11	DV	WT U251 +DENGUE +NCAM1protein on ice 1h +37℃40min	SYBR	26.23
							H12	DV	WT U251 +DENGUE +NCAM1 antibody on ice 1h +37℃40min	SYBR	24.67
